# Supplementary material for: The tripeptide N-Cbz-βGly-Gly-Gly-Obz
Source: Acta Crystallogr E Crystallogr Commun. 2015 Mar 14;71(Pt 4):o240–1. doi: 10.1107/S2056989015004272 (PMC4438843; doi:10.1107/S2056989015004272)
Supplement: Supplementary file 1 [file e-71-0o240-sup1.cif]

##############################################################################
#                                                                            #
# This CIF contains the data in a paper accepted for publication in          #
# Acta Crystallographica Section E. It conforms to the requirements of       #
# Notes for Authors for Acta Crystallographica Section E, and has been       #
# peer reviewed under the auspices of the IUCr Commission on Journals.       #
#                                                                            #
# Full details of the Crystallographic Information File format               #
# are given in the paper "The Crystallographic Information File (CIF):       #
# a New Standard Archive File for Crystallography" by S. R. Hall, F. H.      #
# Allen and I. D. Brown [Acta Cryst. (1991), A47, 655-685].                  #
#                                                                            #
# The current version of the core CIF dictionary is obtainable from          #
# ftp://ftp.iucr.org/pub/cif_core.dic.                                       #
#                                                                            #
# Software is freely available for graphical display of the structure(s)     #
# in this CIF. For information consult the CIF software page                 #
# http://www.iucr.org/resources/cif/software.                                #
#                                                                            #
# This file may be used for bona fide research purposes within the           #
# scientific community so long as proper attribution is given to the journal # 
# article from which it was obtained.                                        #
#                                                                            #
##############################################################################
data_global
_audit_creation_method     'from SHELXL-97'
_journal_date_recd_electronic     2015-01-14
_journal_date_accepted     2015-03-02
_journal_name_full     'Acta Crystallographica, Section E'
_journal_year     2015
_journal_volume     71
_journal_issue      4
_journal_page_first     o240
_journal_page_last     o241
_journal_paper_category     HO
_journal_paper_doi     10.1107/S2056989015004272
_journal_coeditor_code     LR2132
_publ_contact_author_name     'Sumesh Nicholas'
_publ_contact_author_address
;
Dept. of Physics
Indian Institute of Science
Bangalore 560012
India
;
_publ_contact_author_email     'sumeshnicholas@gmail.com'
_publ_contact_author_fax     ?
_publ_contact_author_phone     '+91 9480258027'
_publ_section_title
;
The tripeptide <i>N</i>-Cbz-\bGly-Gly-Gly-Obz
;
_publ_section_title_footnote     .
loop_
    _publ_author_name
    _publ_author_address
    'Sumesh Nicholas'
;
Department of Physics
Indian Institute of Science
Bangalore 560012
India
;
_publ_section_synopsis
;
\b-Glycine is a homologated analogue of the aminoacid glycine. The structure of
a tripeptide containing \b-glycine is presented.
;
data_I
_database_code_depnum_ccdc_archive 'CCDC 1051721'
_audit_creation_method     SHELXL-97
_chemical_name_systematic
;
<i>N</i>-Benzyloxycarbonyl-\b-glycylglycylglycine benzyl ester
;
_chemical_name_common     ?
_chemical_formula_moiety     'C22 H25 N3 O6'
_chemical_formula_sum     'C22 H25 N3 O6'
_chemical_formula_iupac     'C22 H25 N3 O6'
_chemical_formula_weight     427.45
_chemical_melting_point     ?
_symmetry_cell_setting     monoclinic
_symmetry_space_group_name_H-M     'P 21/c'
_symmetry_space_group_name_Hall     '-P 2ybc'
loop_
    _symmetry_equiv_pos_as_xyz
    'x, y, z'
    '-x, y+1/2, -z+1/2'
    '-x, -y, -z'
    'x, -y-1/2, z-1/2'
_cell_length_a     24.713(3)
_cell_length_b     9.6794(10)
_cell_length_c     8.9445(10)
_cell_angle_alpha     90.00
_cell_angle_beta     92.257(5)
_cell_angle_gamma     90.00
_cell_volume     2137.9(4)
_cell_formula_units_Z     4
_cell_measurement_reflns_used     ?
_cell_measurement_theta_min     ?
_cell_measurement_theta_max     ?
_cell_measurement_temperature     293(2)
_exptl_crystal_description     Platy
_exptl_crystal_colour     colourless
_exptl_crystal_size_max     0.4
_exptl_crystal_size_mid     0.2
_exptl_crystal_size_min     0.04
_exptl_crystal_density_diffrn     1.328
_exptl_crystal_density_meas     ?
_exptl_crystal_density_method     'not measured'
_exptl_crystal_F_000     904
_exptl_absorpt_coefficient_mu     0.098
_exptl_absorpt_correction_type     multi-scan
_exptl_absorpt_process_details
;
(SADABS; Bruker, 2001)
;
_exptl_absorpt_correction_T_min     0.6233
_exptl_absorpt_correction_T_max     0.7457
_exptl_special_details     ?
_diffrn_ambient_temperature     293(2)
_diffrn_radiation_type     MoK\a
_diffrn_radiation_wavelength     0.71073
_diffrn_radiation_source     'fine-focus sealed tube'
_diffrn_radiation_monochromator     graphite
_diffrn_measurement_device_type     'Bruker Kappa APEXII CCD'
_diffrn_measurement_method     '\f and \w scan'
_diffrn_detector_area_resol_mean     ?
_diffrn_reflns_number     17172
_diffrn_reflns_av_R_equivalents     0.0308
_diffrn_reflns_av_sigmaI/netI     0.0326
_diffrn_reflns_theta_min     1.65
_diffrn_reflns_theta_max     28.96
_diffrn_reflns_theta_full     25.00
_diffrn_measured_fraction_theta_max     0.929
_diffrn_measured_fraction_theta_full     0.967
_diffrn_reflns_limit_h_min     -32
_diffrn_reflns_limit_h_max     32
_diffrn_reflns_limit_k_min     -12
_diffrn_reflns_limit_k_max     12
_diffrn_reflns_limit_l_min     -11
_diffrn_reflns_limit_l_max     11
_diffrn_standards_number     ?
_diffrn_standards_interval_count     ?
_diffrn_standards_interval_time     ?
_diffrn_standards_decay_%     ?
_refine_special_details
;
Refinement of <i>F</i>^2^ against ALL reflections. The weighted <i>R</i>-factor
<i>wR</i> and goodness of fit <i>S</i> are based on <i>F</i>^2^, conventional
<i>R</i>-factors <i>R</i> are based on <i>F</i>, with <i>F</i> set to zero for
negative <i>F</i>^2^. The threshold expression of <i>F</i>^2^ >
\s(<i>F</i>^2^) is used only for calculating <i>R</i>-factors(gt) <i>etc</i>.
and is not relevant to the choice of reflections for refinement.
<i>R</i>-factors based on <i>F</i>^2^ are statistically about twice as large
as those based on <i>F</i>, and <i>R</i>- factors based on ALL data will be
even larger.
;
_reflns_number_total     5253
_reflns_number_gt     2790
_reflns_threshold_expression     I>2sigma(I)
_refine_ls_structure_factor_coef     Fsqd
_refine_ls_matrix_type     full
_refine_ls_R_factor_all     0.1399
_refine_ls_R_factor_gt     0.0958
_refine_ls_wR_factor_gt     0.2792
_refine_ls_wR_factor_ref     0.3257
_refine_ls_goodness_of_fit_ref     1.062
_refine_ls_restrained_S_all     1.062
_refine_ls_number_reflns     5253
_refine_ls_number_parameters     300
_refine_ls_number_restraints     0
_refine_ls_hydrogen_treatment     mixed
_refine_ls_weighting_scheme     calc
_refine_ls_weighting_details
         'calc w=1/[\s^2^(Fo^2^)+(0.1714P)^2^+1.0437P] where P=(Fo^2^+2Fc^2^)/3'
_atom_sites_solution_hydrogens     geom
_atom_sites_solution_primary     direct
_atom_sites_solution_secondary     difmap
_refine_ls_shift/su_max     0.002
_refine_ls_shift/su_mean     0.000
_refine_diff_density_max     0.361
_refine_diff_density_min     -0.483
_refine_ls_extinction_method     none
_refine_ls_extinction_coef     ?
loop_
    _atom_type_symbol
    _atom_type_description
    _atom_type_scat_dispersion_real
    _atom_type_scat_dispersion_imag
    _atom_type_scat_source
    'C' 'C' 0.0033 0.0016
                         'International Tables Vol C Tables 4.2.6.8 and 6.1.1.4'
    'H' 'H' 0.0000 0.0000
                         'International Tables Vol C Tables 4.2.6.8 and 6.1.1.4'
    'N' 'N' 0.0061 0.0033
                         'International Tables Vol C Tables 4.2.6.8 and 6.1.1.4'
    'O' 'O' 0.0106 0.0060
                         'International Tables Vol C Tables 4.2.6.8 and 6.1.1.4'
_computing_data_collection
;
APEX2 (Bruker, 2007)
;
_computing_cell_refinement
;
SAINT-Plus (Bruker, 2007)
;
_computing_data_reduction
;
SAINT-Plus (Bruker, 2007)
;
_computing_structure_solution
;
SHELXS97 (Sheldrick, 2008)
;
_computing_structure_refinement
;
SHELXL97 (Sheldrick, 2008)
;
_computing_molecular_graphics
;
ORTEP-3 for Windows (Farrugia, 2012) and Mercury (Macrae <i>et al.</i>,
2006)
;
_computing_publication_material
;
SHELXL97 (Sheldrick, 2008)
;
loop_
    _atom_site_type_symbol
    _atom_site_label
    _atom_site_fract_x
    _atom_site_fract_y
    _atom_site_fract_z
    _atom_site_U_iso_or_equiv
    _atom_site_adp_type
    _atom_site_calc_flag
    _atom_site_refinement_flags
    _atom_site_occupancy
    _atom_site_symmetry_multiplicity
    _atom_site_disorder_assembly
    _atom_site_disorder_group
    H H1 -0.1225(17) 0.939(5) 0.538(4) 0.076(13) Uiso d . 1 1 . .
    H H3 0.1457(19) 0.725(5) 0.070(5) 0.090(14) Uiso d . 1 1 . .
    H H2 0.0217(15) 1.030(4) 0.199(4) 0.065(10) Uiso d . 1 1 . .
    H H5 0.0956(12) 0.980(3) 0.076(3) 0.049(8) Uiso d . 1 1 . .
    H H4 0.0636(16) 0.839(4) 0.028(5) 0.080(11) Uiso d . 1 1 . .
    O O1 0.00828(10) 0.7312(2) 0.2548(3) 0.0649(7) Uani d . 1 1 . .
    O O2 0.12260(10) 0.8556(2) 0.3578(2) 0.0591(6) Uani d . 1 1 . .
    N N2 0.03006(12) 0.9470(3) 0.1942(3) 0.0547(7) Uani d . 1 1 . .
    O O08 -0.19841(12) 0.8357(2) 0.6131(3) 0.0756(8) Uani d . 1 1 . .
    C C2' 0.11788(14) 0.8269(3) 0.2236(3) 0.0493(7) Uani d . 1 1 . .
    N N3 0.14819(13) 0.7339(3) 0.1580(3) 0.0570(7) Uani d . 1 1 . .
    C C2A 0.07814(14) 0.9016(3) 0.1194(3) 0.0513(8) Uani d . 1 1 . .
    C C1' -0.00243(15) 0.8557(3) 0.2570(3) 0.0556(8) Uani d . 1 1 . .
    N N1 -0.12109(16) 0.8660(3) 0.5058(4) 0.0796(11) Uani d . 1 1 . .
    O O0 -0.15371(13) 0.6498(3) 0.5322(3) 0.0879(9) Uani d . 1 1 . .
    O O4 0.27562(12) 0.5598(3) 0.2021(3) 0.0794(8) Uani d . 1 1 . .
    C C3A 0.19058(15) 0.6565(3) 0.2351(3) 0.0618(9) Uani d . 1 1 . .
    H H3A1 0.1777 0.5640 0.2558 0.074 Uiso calc R 1 1 . .
    H H3A2 0.2000 0.7008 0.3298 0.074 Uiso calc R 1 1 . .
    C C3' 0.24000(15) 0.6480(3) 0.1422(3) 0.0576(8) Uani d . 1 1 . .
    C C1A -0.05199(16) 0.9118(3) 0.3264(4) 0.0690(10) Uani d . 1 1 . .
    H H1A1 -0.0438 1.0014 0.3701 0.083 Uiso calc R 1 1 . .
    H H1A2 -0.0803 0.9244 0.2493 0.083 Uiso calc R 1 1 . .
    O O3 0.24681(12) 0.7125(3) 0.0322(3) 0.0932(10) Uani d . 1 1 . .
    C C02 -0.27765(19) 0.9393(4) 0.8130(4) 0.0769(11) Uani d . 1 1 . .
    H H02 -0.2429 0.9693 0.8405 0.092 Uiso calc R 1 1 . .
    C C41 0.37438(18) 0.5699(4) 0.2075(4) 0.0718(11) Uani d . 1 1 . .
    C C01 -0.28408(18) 0.8251(4) 0.7229(4) 0.0675(10) Uani d . 1 1 . .
    C C07 -0.23646(18) 0.7421(4) 0.6764(5) 0.0773(11) Uani d . 1 1 . .
    H H07A -0.2198 0.6951 0.7623 0.093 Uiso calc R 1 1 . .
    H H07B -0.2479 0.6733 0.6030 0.093 Uiso calc R 1 1 . .
    C C0' -0.15636(17) 0.7739(3) 0.5494(4) 0.0674(10) Uani d . 1 1 . .
    C C05 -0.3807(2) 0.8538(5) 0.7305(5) 0.0931(13) Uani d . 1 1 . .
    H H05 -0.4155 0.8253 0.7019 0.112 Uiso calc R 1 1 . .
    C C1B -0.0713(2) 0.8209(5) 0.4406(5) 0.0958(16) Uani d . 1 1 . .
    H H1B1 -0.0435 0.8126 0.5196 0.115 Uiso calc R 1 1 . .
    H H1B2 -0.0771 0.7298 0.3976 0.115 Uiso calc R 1 1 . .
    C C42 0.3766(2) 0.6760(5) 0.3076(5) 0.0898(14) Uani d . 1 1 . .
    H H42 0.3455 0.7262 0.3262 0.108 Uiso calc R 1 1 . .
    C C47 0.32398(19) 0.5314(5) 0.1195(5) 0.0872(13) Uani d . 1 1 . .
    H H47A 0.3223 0.5830 0.0264 0.105 Uiso calc R 1 1 . .
    H H47B 0.3251 0.4338 0.0950 0.105 Uiso calc R 1 1 . .
    C C04 -0.3732(2) 0.9655(5) 0.8217(6) 0.0973(15) Uani d . 1 1 . .
    H H04 -0.4031 1.0124 0.8565 0.117 Uiso calc R 1 1 . .
    C C03 -0.3215(2) 1.0095(5) 0.8629(5) 0.0915(13) Uani d . 1 1 . .
    H H03 -0.3165 1.0865 0.9241 0.110 Uiso calc R 1 1 . .
    C C46 0.4205(2) 0.4963(5) 0.1821(6) 0.0921(13) Uani d . 1 1 . .
    H H46 0.4192 0.4236 0.1140 0.110 Uiso calc R 1 1 . .
    C C06 -0.3362(2) 0.7829(4) 0.6806(5) 0.0812(12) Uani d . 1 1 . .
    H H06 -0.3412 0.7067 0.6184 0.097 Uiso calc R 1 1 . .
    C C44 0.4706(3) 0.6345(6) 0.3560(6) 0.1102(17) Uani d . 1 1 . .
    H H44 0.5030 0.6563 0.4069 0.132 Uiso calc R 1 1 . .
    C C45 0.4691(2) 0.5289(6) 0.2569(7) 0.1087(16) Uani d . 1 1 . .
    H H45 0.5003 0.4787 0.2391 0.130 Uiso calc R 1 1 . .
    C C43 0.4254(3) 0.7092(6) 0.3820(6) 0.1114(19) Uani d . 1 1 . .
    H H43 0.4270 0.7824 0.4493 0.134 Uiso calc R 1 1 . .
loop_
    _atom_site_aniso_label
    _atom_site_aniso_U_11
    _atom_site_aniso_U_22
    _atom_site_aniso_U_33
    _atom_site_aniso_U_12
    _atom_site_aniso_U_13
    _atom_site_aniso_U_23
    O1 0.0805(17) 0.0314(10) 0.0850(16) 0.0001(10) 0.0296(13) 0.0009(10)
    O2 0.0866(17) 0.0504(11) 0.0408(10) 0.0104(11) 0.0110(10) -0.0026(8)
    N2 0.0747(19) 0.0301(11) 0.0610(14) 0.0063(12) 0.0226(13) 0.0056(10)
    O08 0.0919(19) 0.0478(12) 0.0901(17) 0.0053(12) 0.0418(15) -0.0023(11)
    C2' 0.073(2) 0.0336(12) 0.0429(13) -0.0043(13) 0.0195(13) 0.0007(10)
    N3 0.080(2) 0.0487(14) 0.0428(13) 0.0124(13) 0.0082(12) -0.0041(11)
    C2A 0.069(2) 0.0389(13) 0.0473(14) 0.0048(14) 0.0177(14) 0.0096(12)
    C1' 0.073(2) 0.0342(13) 0.0610(16) 0.0038(14) 0.0187(15) 0.0019(12)
    N1 0.102(3) 0.0498(16) 0.091(2) 0.0121(17) 0.053(2) 0.0010(16)
    O0 0.109(2) 0.0499(14) 0.107(2) 0.0084(14) 0.0342(18) -0.0139(13)
    O4 0.0870(18) 0.0826(17) 0.0705(14) 0.0332(15) 0.0259(13) 0.0257(13)
    C3A 0.084(2) 0.0523(17) 0.0496(15) 0.0149(17) 0.0118(15) 0.0027(13)
    C3' 0.076(2) 0.0447(15) 0.0525(16) -0.0003(15) 0.0087(15) 0.0006(13)
    C1A 0.074(2) 0.0430(16) 0.092(2) 0.0066(16) 0.0323(19) 0.0056(16)
    O3 0.088(2) 0.110(2) 0.0832(18) 0.0185(17) 0.0207(15) 0.0444(17)
    C02 0.092(3) 0.060(2) 0.080(2) 0.000(2) 0.022(2) -0.0021(18)
    C41 0.095(3) 0.0567(19) 0.0655(19) 0.0159(19) 0.027(2) 0.0156(16)
    C01 0.087(3) 0.0499(17) 0.0670(19) -0.0021(18) 0.0212(18) 0.0065(15)
    C07 0.087(3) 0.0515(18) 0.095(3) 0.0002(19) 0.027(2) 0.0023(18)
    C0' 0.091(3) 0.0515(18) 0.0609(18) 0.0132(18) 0.0239(18) -0.0045(14)
    C05 0.097(3) 0.083(3) 0.101(3) 0.002(3) 0.015(3) 0.013(3)
    C1B 0.110(4) 0.081(3) 0.100(3) 0.039(3) 0.062(3) 0.032(2)
    C42 0.113(4) 0.071(2) 0.088(3) 0.011(3) 0.034(3) 0.003(2)
    C47 0.097(3) 0.095(3) 0.072(2) 0.034(3) 0.026(2) 0.008(2)
    C04 0.108(4) 0.073(3) 0.114(3) 0.013(3) 0.040(3) 0.011(3)
    C03 0.115(4) 0.065(2) 0.097(3) 0.000(3) 0.038(3) -0.009(2)
    C46 0.102(4) 0.069(2) 0.107(3) 0.015(3) 0.017(3) -0.008(2)
    C06 0.099(3) 0.064(2) 0.082(2) -0.009(2) 0.016(2) -0.0005(19)
    C44 0.111(4) 0.105(4) 0.116(4) -0.017(3) 0.023(3) -0.006(3)
    C45 0.094(4) 0.092(3) 0.140(4) 0.012(3) 0.011(3) -0.014(3)
    C43 0.140(5) 0.090(3) 0.108(4) -0.016(3) 0.043(4) -0.023(3)
_geom_special_details
;
All e.s.d.'s (except the e.s.d. in the dihedral angle between two l.s. planes)
are estimated using the full covariance matrix. The cell e.s.d.'s are taken
into account individually in the estimation of e.s.d.'s in distances, angles
and torsion angles; correlations between e.s.d.'s in cell parameters are only
used when they are defined by crystal symmetry. An approximate (isotropic)
treatment of cell e.s.d.'s is used for estimating e.s.d.'s involving l.s.
planes.
;
loop_
    _geom_bond_atom_site_label_1
    _geom_bond_atom_site_label_2
    _geom_bond_site_symmetry_2
    _geom_bond_distance
    _geom_bond_publ_flag
    O1 C1' . 1.234(3) ?
    O2 C2' . 1.234(3) ?
    N2 C1' . 1.333(4) ?
    N2 C2A . 1.454(4) ?
    N2 H2 . 0.83(4) ?
    O08 C0' . 1.345(4) ?
    O08 C07 . 1.438(4) ?
    C2' N3 . 1.323(4) ?
    C2' C2A . 1.511(5) ?
    N3 C3A . 1.441(4) ?
    N3 H3 . 0.79(5) ?
    C2A H5 . 0.96(3) ?
    C2A H4 . 1.07(4) ?
    C1' C1A . 1.496(5) ?
    N1 C0' . 1.317(5) ?
    N1 C1B . 1.449(5) ?
    N1 H1 . 0.76(4) ?
    O0 C0' . 1.214(4) ?
    O4 C3' . 1.324(4) ?
    O4 C47 . 1.456(5) ?
    C3A C3' . 1.506(5) ?
    C3A H3A1 . 0.9700 ?
    C3A H3A2 . 0.9700 ?
    C3' O3 . 1.183(4) ?
    C1A C1B . 1.444(5) ?
    C1A H1A1 . 0.9700 ?
    C1A H1A2 . 0.9700 ?
    C02 C03 . 1.369(6) ?
    C02 C01 . 1.373(5) ?
    C02 H02 . 0.9300 ?
    C41 C42 . 1.362(6) ?
    C41 C46 . 1.371(6) ?
    C41 C47 . 1.495(6) ?
    C01 C06 . 1.389(6) ?
    C01 C07 . 1.497(5) ?
    C07 H07A . 0.9700 ?
    C07 H07B . 0.9700 ?
    C05 C04 . 1.362(7) ?
    C05 C06 . 1.386(6) ?
    C05 H05 . 0.9300 ?
    C1B H1B1 . 0.9700 ?
    C1B H1B2 . 0.9700 ?
    C42 C43 . 1.391(8) ?
    C42 H42 . 0.9300 ?
    C47 H47A . 0.9700 ?
    C47 H47B . 0.9700 ?
    C04 C03 . 1.384(8) ?
    C04 H04 . 0.9300 ?
    C03 H03 . 0.9300 ?
    C46 C45 . 1.388(8) ?
    C46 H46 . 0.9300 ?
    C06 H06 . 0.9300 ?
    C44 C45 . 1.352(7) ?
    C44 C43 . 1.359(8) ?
    C44 H44 . 0.9300 ?
    C45 H45 . 0.9300 ?
    C43 H43 . 0.9300 ?
loop_
    _geom_angle_atom_site_label_1
    _geom_angle_atom_site_label_2
    _geom_angle_atom_site_label_3
    _geom_angle_site_symmetry_1
    _geom_angle_site_symmetry_3
    _geom_angle
    _geom_angle_publ_flag
    C1' N2 C2A . . 120.7(2) ?
    C1' N2 H2 . . 118(3) ?
    C2A N2 H2 . . 121(3) ?
    C0' O08 C07 . . 114.5(3) ?
    O2 C2' N3 . . 123.5(3) ?
    O2 C2' C2A . . 121.8(3) ?
    N3 C2' C2A . . 114.7(2) ?
    C2' N3 C3A . . 123.7(3) ?
    C2' N3 H3 . . 120(3) ?
    C3A N3 H3 . . 116(3) ?
    N2 C2A C2' . . 112.6(2) ?
    N2 C2A H5 . . 109.7(18) ?
    C2' C2A H5 . . 109.6(18) ?
    N2 C2A H4 . . 105(2) ?
    C2' C2A H4 . . 113(2) ?
    H5 C2A H4 . . 106(3) ?
    O1 C1' N2 . . 120.5(3) ?
    O1 C1' C1A . . 122.7(3) ?
    N2 C1' C1A . . 116.8(3) ?
    C0' N1 C1B . . 119.8(3) ?
    C0' N1 H1 . . 118(3) ?
    C1B N1 H1 . . 119(3) ?
    C3' O4 C47 . . 117.6(3) ?
    N3 C3A C3' . . 110.8(3) ?
    N3 C3A H3A1 . . 109.5 ?
    C3' C3A H3A1 . . 109.5 ?
    N3 C3A H3A2 . . 109.5 ?
    C3' C3A H3A2 . . 109.5 ?
    H3A1 C3A H3A2 . . 108.1 ?
    O3 C3' O4 . . 124.2(3) ?
    O3 C3' C3A . . 125.1(3) ?
    O4 C3' C3A . . 110.7(3) ?
    C1B C1A C1' . . 111.8(3) ?
    C1B C1A H1A1 . . 109.3 ?
    C1' C1A H1A1 . . 109.3 ?
    C1B C1A H1A2 . . 109.3 ?
    C1' C1A H1A2 . . 109.3 ?
    H1A1 C1A H1A2 . . 107.9 ?
    C03 C02 C01 . . 121.1(5) ?
    C03 C02 H02 . . 119.5 ?
    C01 C02 H02 . . 119.5 ?
    C42 C41 C46 . . 119.2(5) ?
    C42 C41 C47 . . 123.1(4) ?
    C46 C41 C47 . . 117.6(4) ?
    C02 C01 C06 . . 118.7(4) ?
    C02 C01 C07 . . 121.4(4) ?
    C06 C01 C07 . . 119.8(3) ?
    O08 C07 C01 . . 107.7(3) ?
    O08 C07 H07A . . 110.2 ?
    C01 C07 H07A . . 110.2 ?
    O08 C07 H07B . . 110.2 ?
    C01 C07 H07B . . 110.2 ?
    H07A C07 H07B . . 108.5 ?
    O0 C0' N1 . . 126.4(3) ?
    O0 C0' O08 . . 122.7(4) ?
    N1 C0' O08 . . 110.9(3) ?
    C04 C05 C06 . . 119.7(5) ?
    C04 C05 H05 . . 120.1 ?
    C06 C05 H05 . . 120.1 ?
    C1A C1B N1 . . 114.3(3) ?
    C1A C1B H1B1 . . 108.7 ?
    N1 C1B H1B1 . . 108.7 ?
    C1A C1B H1B2 . . 108.7 ?
    N1 C1B H1B2 . . 108.7 ?
    H1B1 C1B H1B2 . . 107.6 ?
    C41 C42 C43 . . 120.1(5) ?
    C41 C42 H42 . . 120.0 ?
    C43 C42 H42 . . 120.0 ?
    O4 C47 C41 . . 111.7(3) ?
    O4 C47 H47A . . 109.3 ?
    C41 C47 H47A . . 109.3 ?
    O4 C47 H47B . . 109.3 ?
    C41 C47 H47B . . 109.3 ?
    H47A C47 H47B . . 107.9 ?
    C03 C04 C05 . . 120.4(5) ?
    C03 C04 H04 . . 119.8 ?
    C05 C04 H04 . . 119.8 ?
    C04 C03 C02 . . 119.7(4) ?
    C04 C03 H03 . . 120.2 ?
    C02 C03 H03 . . 120.2 ?
    C41 C46 C45 . . 120.7(5) ?
    C41 C46 H46 . . 119.7 ?
    C45 C46 H46 . . 119.7 ?
    C01 C06 C05 . . 120.4(4) ?
    C01 C06 H06 . . 119.8 ?
    C05 C06 H06 . . 119.8 ?
    C45 C44 C43 . . 120.8(6) ?
    C45 C44 H44 . . 119.6 ?
    C43 C44 H44 . . 119.6 ?
    C44 C45 C46 . . 119.3(6) ?
    C44 C45 H45 . . 120.3 ?
    C46 C45 H45 . . 120.3 ?
    C44 C43 C42 . . 119.9(5) ?
    C44 C43 H43 . . 120.1 ?
    C42 C43 H43 . . 120.1 ?
loop_
    _geom_torsion_atom_site_label_1
    _geom_torsion_atom_site_label_2
    _geom_torsion_atom_site_label_3
    _geom_torsion_atom_site_label_4
    _geom_torsion_site_symmetry_1
    _geom_torsion_site_symmetry_2
    _geom_torsion_site_symmetry_3
    _geom_torsion_site_symmetry_4
    _geom_torsion
    _geom_torsion_publ_flag
    O2 C2' N3 C3A . . . . -0.8(5) ?
    C2A C2' N3 C3A . . . . 176.5(3) ?
    C1' N2 C2A C2' . . . . -61.0(4) ?
    O2 C2' C2A N2 . . . . -31.3(4) ?
    N3 C2' C2A N2 . . . . 151.4(3) ?
    C2A N2 C1' O1 . . . . 1.2(5) ?
    C2A N2 C1' C1A . . . . -177.8(3) ?
    C2' N3 C3A C3' . . . . -137.2(3) ?
    C47 O4 C3' O3 . . . . -5.8(6) ?
    C47 O4 C3' C3A . . . . 175.3(3) ?
    N3 C3A C3' O3 . . . . 10.8(5) ?
    N3 C3A C3' O4 . . . . -170.4(3) ?
    O1 C1' C1A C1B . . . . 25.1(6) ?
    N2 C1' C1A C1B . . . . -155.9(4) ?
    C03 C02 C01 C06 . . . . 1.1(6) ?
    C03 C02 C01 C07 . . . . -175.8(4) ?
    C0' O08 C07 C01 . . . . -172.3(3) ?
    C02 C01 C07 O08 . . . . -52.3(5) ?
    C06 C01 C07 O08 . . . . 130.8(4) ?
    C1B N1 C0' O0 . . . . -5.3(7) ?
    C1B N1 C0' O08 . . . . 177.1(4) ?
    C07 O08 C0' O0 . . . . 7.7(6) ?
    C07 O08 C0' N1 . . . . -174.6(4) ?
    C1' C1A C1B N1 . . . . -176.6(4) ?
    C0' N1 C1B C1A . . . . 146.5(5) ?
    C46 C41 C42 C43 . . . . 0.4(6) ?
    C47 C41 C42 C43 . . . . -177.8(4) ?
    C3' O4 C47 C41 . . . . 119.7(4) ?
    C42 C41 C47 O4 . . . . -31.4(5) ?
    C46 C41 C47 O4 . . . . 150.4(4) ?
    C06 C05 C04 C03 . . . . 0.9(7) ?
    C05 C04 C03 C02 . . . . -0.8(7) ?
    C01 C02 C03 C04 . . . . -0.2(7) ?
    C42 C41 C46 C45 . . . . -0.1(7) ?
    C47 C41 C46 C45 . . . . 178.2(4) ?
    C02 C01 C06 C05 . . . . -1.0(6) ?
    C07 C01 C06 C05 . . . . 176.0(4) ?
    C04 C05 C06 C01 . . . . 0.0(6) ?
    C43 C44 C45 C46 . . . . -0.5(9) ?
    C41 C46 C45 C44 . . . . 0.1(8) ?
    C45 C44 C43 C42 . . . . 0.9(9) ?
    C41 C42 C43 C44 . . . . -0.8(7) ?
loop_
    _geom_hbond_atom_site_label_D
    _geom_hbond_atom_site_label_H
    _geom_hbond_atom_site_label_A
    _geom_hbond_site_symmetry_A
    _geom_hbond_distance_DH
    _geom_hbond_distance_HA
    _geom_hbond_distance_DA
    _geom_hbond_angle_DHA
    N2 H2 O1 2 0.83(4) 2.13(4) 2.951(3) 169(4)
    N3 H3 O2 4_575 0.79(5) 2.11(5) 2.868(3) 161(5)
    N1 H1 O2 3_576 0.76(5) 2.20(5) 2.959(4) 176(2)
_iucr_refine_instructions_details
;
TITL zbgggobz in P2(1)/c
CELL  0.71073  24.7132   9.6794   8.9445   90.000   92.257   90.000
ZERR     4.00   0.0027   0.0010   0.0010    0.000    0.005    0.000
LATT   1
SYMM  - X, 1/2 + Y, 1/2 - Z
SFAC  C    H    N    O
UNIT  88   100  12   24
MERG   2
ACTA
htab
wpdb -2
ACTA 50
conf
FMAP   2
BOND $H
EQIV $1 -x, 1/2+y, 1/2-z
EQIV $2 x, 3/2-y, -1/2+z
HTAB N2 O1_$1
HTAB N3 O2_$2
PLAN   5
BOND
L.S.  20
WGHT    0.171400    1.043700
FVAR       0.16957
H1    2   -0.122487    0.938969    0.537638    11.00000    0.07644
H3    2    0.145662    0.724616    0.070351    11.00000    0.09021
H2    2    0.021732    1.029974    0.198519    11.00000    0.06531
H5    2    0.095586    0.979533    0.075752    11.00000    0.04865
H4    2    0.063552    0.839129    0.027668    11.00000    0.07956
MOLE    1
O1    4    0.008278    0.731185    0.254775    11.00000    0.08050    0.03140 =
         0.08499    0.00094    0.02959    0.00009
O2    4    0.122595    0.855567    0.357848    11.00000    0.08663    0.05043 =
         0.04080   -0.00260    0.01104    0.01038
N2    3    0.030064    0.947002    0.194236    11.00000    0.07470    0.03010 =
         0.06098    0.00556    0.02261    0.00629
O08   4   -0.198412    0.835733    0.613110    11.00000    0.09190    0.04784 =
         0.09009   -0.00235    0.04184    0.00533
C2'   1    0.117880    0.826922    0.223587    11.00000    0.07265    0.03358 =
         0.04291    0.00071    0.01946   -0.00434
N3    3    0.148193    0.733880    0.157986    11.00000    0.08004    0.04872 =
         0.04276   -0.00415    0.00816    0.01239
C2A   1    0.078138    0.901581    0.119435    11.00000    0.06883    0.03892 =
         0.04731    0.00956    0.01771    0.00480
C1'   1   -0.002434    0.855658    0.257021    11.00000    0.07296    0.03425 =
         0.06098    0.00190    0.01866    0.00378
N1    3   -0.121085    0.866044    0.505793    11.00000    0.10233    0.04981 =
         0.09060    0.00103    0.05277    0.01211
O0    4   -0.153711    0.649761    0.532161    11.00000    0.10871    0.04992 =
         0.10750   -0.01389    0.03417    0.00844
O4    4    0.275616    0.559789    0.202055    11.00000    0.08697    0.08255 =
         0.07048    0.02567    0.02587    0.03317
C3A   1    0.190576    0.656511    0.235076    11.00000    0.08413    0.05228 =
         0.04963    0.00274    0.01184    0.01494
AFIX  23
H3A1  2    0.177726    0.564042    0.255788    11.00000   -1.20000
H3A2  2    0.200012    0.700794    0.329833    11.00000   -1.20000
AFIX   0
C3'   1    0.240002    0.648015    0.142223    11.00000    0.07602    0.04472 =
         0.05253    0.00063    0.00866   -0.00028
C1A   1   -0.051985    0.911788    0.326386    11.00000    0.07387    0.04301 =
         0.09233    0.00556    0.03227    0.00665
AFIX  23
H1A1  2   -0.043751    1.001429    0.370103    11.00000   -1.20000
H1A2  2   -0.080279    0.924390    0.249327    11.00000   -1.20000
AFIX   0
O3    4    0.246808    0.712475    0.032234    11.00000    0.08818    0.10968 =
         0.08317    0.04442    0.02067    0.01852
C02   1   -0.277651    0.939262    0.812980    11.00000    0.09210    0.06000 =
         0.08001   -0.00206    0.02219   -0.00006
AFIX  43
H02   2   -0.242937    0.969342    0.840545    11.00000   -1.20000
AFIX   0
C41   1    0.374379    0.569915    0.207538    11.00000    0.09516    0.05674 =
         0.06547    0.01564    0.02729    0.01591
C01   1   -0.284079    0.825103    0.722903    11.00000    0.08718    0.04991 =
         0.06697    0.00652    0.02123   -0.00206
C07   1   -0.236457    0.742123    0.676421    11.00000    0.08709    0.05146 =
         0.09525    0.00235    0.02693    0.00016
AFIX  23
H07A  2   -0.219845    0.695098    0.762297    11.00000   -1.20000
H07B  2   -0.247926    0.673261    0.603028    11.00000   -1.20000
AFIX   0
C0'   1   -0.156358    0.773939    0.549430    11.00000    0.09136    0.05153 =
         0.06093   -0.00447    0.02389    0.01315
C05   1   -0.380693    0.853822    0.730545    11.00000    0.09699    0.08259 =
         0.10074    0.01326    0.01508    0.00185
AFIX  43
H05   2   -0.415511    0.825291    0.701912    11.00000   -1.20000
AFIX   0
C1B   1   -0.071342    0.820898    0.440623    11.00000    0.11003    0.08147 =
         0.10033    0.03224    0.06202    0.03936
AFIX  23
H1B1  2   -0.043502    0.812649    0.519636    11.00000   -1.20000
H1B2  2   -0.077085    0.729824    0.397621    11.00000   -1.20000
AFIX   0
C42   1    0.376625    0.675966    0.307586    11.00000    0.11284    0.07059 =
         0.08831    0.00258    0.03390    0.01058
AFIX  43
H42   2    0.345531    0.726214    0.326211    11.00000   -1.20000
AFIX   0
C47   1    0.323983    0.531397    0.119452    11.00000    0.09658    0.09507 =
         0.07186    0.00821    0.02635    0.03382
AFIX  23
H47A  2    0.322315    0.582968    0.026400    11.00000   -1.20000
H47B  2    0.325142    0.433836    0.095001    11.00000   -1.20000
AFIX   0
C04   1   -0.373248    0.965477    0.821742    11.00000    0.10765    0.07330 =
         0.11369    0.01060    0.04038    0.01260
AFIX  43
H04   2   -0.403095    1.012351    0.856545    11.00000   -1.20000
AFIX   0
C03   1   -0.321500    1.009543    0.862892    11.00000    0.11518    0.06475 =
         0.09707   -0.00941    0.03754    0.00013
AFIX  43
H03   2   -0.316540    1.086511    0.924141    11.00000   -1.20000
AFIX   0
C46   1    0.420511    0.496264    0.182094    11.00000    0.10152    0.06857 =
         0.10709   -0.00841    0.01657    0.01538
AFIX  43
H46   2    0.419234    0.423641    0.113970    11.00000   -1.20000
AFIX   0
C06   1   -0.336163    0.782942    0.680627    11.00000    0.09867    0.06406 =
         0.08171   -0.00048    0.01587   -0.00902
AFIX  43
H06   2   -0.341191    0.706652    0.618418    11.00000   -1.20000
AFIX   0
C44   1    0.470621    0.634543    0.355975    11.00000    0.11058    0.10506 =
         0.11640   -0.00617    0.02322   -0.01718
AFIX  43
H44   2    0.503029    0.656332    0.406934    11.00000   -1.20000
AFIX   0
C45   1    0.469078    0.528946    0.256920    11.00000    0.09447    0.09224 =
         0.13989   -0.01377    0.01075    0.01166
AFIX  43
H45   2    0.500255    0.478731    0.239124    11.00000   -1.20000
AFIX   0
C43   1    0.425363    0.709231    0.381952    11.00000    0.13950    0.08958 =
         0.10807   -0.02267    0.04323   -0.01631
AFIX  43
H43   2    0.426993    0.782431    0.449328    11.00000   -1.20000
HKLF 4  1.0  1.00  0.00  0.00  0.00  1.00  0.00  0.00  0.00  1.00
REM  zbgggobz in P2(1)/c
REM R1 =  0.0958 for   2790 Fo > 4sig(Fo)  and  0.1399 for all   5253 data
REM    300 parameters refined using      0 restraints
END
WGHT      0.2000      0.0000
REM Highest difference peak  0.361,  deepest hole -0.483,  1-sigma level  0.088
Q1    1   0.2277  0.6226  0.0003  11.00000  0.05    0.36
Q2    1  -0.0515  0.7223  0.4783  11.00000  0.05    0.35
Q3    1  -0.0713  1.0084  0.2941  11.00000  0.05    0.29
Q4    1  -0.1450  0.7033  0.4525  11.00000  0.05    0.28
Q5    1   0.0981  0.8502  0.4744  11.00000  0.05    0.28
;
