# Supplementary material for: The tripeptide N-Cbz-βGly-Gly-Gly-Obz
Source: Acta Crystallogr E Crystallogr Commun. 2015 Mar 14;71(Pt 4):o240–1. doi: 10.1107/S2056989015004272 (PMC4438843; doi:10.1107/S2056989015004272)
Supplement: Supplementary file 2 [file e-71-0o240-Isup2.hkl]

#
# h,k,l, Fc-squared, Fo-squared, sigma(Fo-squared) and status flag
#
data_I
_shelx_title ' zbgggobz in P2(1)/c'
_shelx_refln_list_code          4
_shelx_F_calc_maximum      205.60
_exptl_crystal_F_000       904.00
_reflns_d_resolution_high  0.7338
 
loop_
 _symmetry_equiv_pos_as_xyz
 'x, y, z'
 '-x, y+1/2, -z+1/2'
 '-x, -y, -z'
 'x, -y-1/2, z-1/2'
 
_cell_length_a    24.7132
_cell_length_b     9.6794
_cell_length_c     8.9445
_cell_angle_alpha  90.000
_cell_angle_beta   92.257
_cell_angle_gamma  90.000
 
_shelx_F_squared_multiplier     1.000
 
loop_
 _refln_index_h
 _refln_index_k
 _refln_index_l
 _refln_F_squared_calc
 _refln_F_squared_meas
 _refln_F_squared_sigma
 _refln_observed_status
   2   0   0     2681.15     2172.44     50.53 o
   3   0   0     1424.66     1172.57     19.30 o
   4   0   0     1006.53      864.43     14.61 o
   5   0   0      192.78      164.23      3.00 o
   6   0   0      246.31      226.01      4.04 o
   7   0   0     2648.03     2644.85     48.31 o
   8   0   0     6108.02     6110.08    115.79 o
   9   0   0        0.00       -0.20      0.87 o
  10   0   0      421.66      372.06      6.15 o
  11   0   0        0.82        0.58      0.37 o
  12   0   0        0.57        1.51      0.42 o
  13   0   0      181.31      264.59      4.89 o
  14   0   0       38.47       59.28      2.21 o
  17   0   0        7.36       10.60      1.41 o
  18   0   0        0.02        1.49      1.30 o
  20   0   0      269.38       56.69      6.61 o
  21   0   0      422.67       28.86      6.26 o
  22   0   0       40.03        3.04      3.30 o
  23   0   0      291.02       24.34      6.61 o
  24   0   0       75.19       10.96      4.00 o
  25   0   0      163.15       52.17      7.30 o
  26   0   0       88.22       33.73      6.61 o
  27   0   0        0.19       -0.35      3.48 o
  28   0   0        1.11       -0.70      3.83 o
  29   0   0        0.02        1.39      3.48 o
  30   0   0        4.26        1.39      4.17 o
  31   0   0        3.10       -0.70      4.17 o
  32   0   0        5.24        2.09      4.52 o
   1   1   0        0.36       -0.12      0.12 o
   2   1   0      172.94      146.88      2.27 o
   3   1   0     1147.43      907.89     12.01 o
   4   1   0     1318.50     1076.71     13.20 o
   5   1   0     1137.73     1111.36     12.16 o
   6   1   0     1102.55      945.58     10.46 o
   7   1   0     1182.72     1159.72     12.31 o
   8   1   0       36.75       52.14      1.06 o
   9   1   0     1826.79     1834.30     20.10 o
  10   1   0      704.64      809.47      9.84 o
  11   1   0      339.79      374.79      6.02 o
  12   1   0      280.92      257.11      3.41 o
  13   1   0      461.99      542.22      5.90 o
  14   1   0       22.38       20.32      0.86 o
  15   1   0      178.65      248.02      4.50 o
  16   1   0        1.17        1.24      0.52 o
  17   1   0      729.23      763.70     32.34 o
  19   1   0        1.27        2.60      1.65 o
  20   1   0        4.85        0.75      1.59 o
  21   1   0       12.81        7.98      5.72 o
  22   1   0        0.00        1.02      1.79 o
  23   1   0        1.04        0.22      1.83 o
  24   1   0        1.12       -1.56      1.78 o
  25   1   0        0.26       -1.72      1.72 o
  26   1   0        0.52        0.04      2.07 o
  27   1   0        0.64        0.29      2.08 o
  28   1   0        4.31        4.38      3.65 o
  29   1   0        6.61        3.62      2.92 o
  30   1   0        1.90        0.52      2.71 o
  31   1   0        0.56        0.71      2.76 o
  32   1   0        1.19        1.70      3.31 o
   0   2   0     5419.17     4714.40     67.50 o
   1   2   0     9095.04     7313.91     88.37 o
   2   2   0     2586.11     2057.61     20.77 o
   3   2   0     8947.87     7225.92     75.44 o
   4   2   0       79.83       66.38      1.21 o
   5   2   0     3868.00     3201.64     41.09 o
   6   2   0      192.44      183.54      2.70 o
   7   2   0      524.71      522.95      6.22 o
   8   2   0     2743.51     2803.56     30.69 o
   9   2   0     1383.14     1473.85     15.89 o
  10   2   0      314.99      305.25      4.80 o
  11   2   0       19.04       21.65      0.79 o
  12   2   0     1132.31     1482.36     15.17 o
  13   2   0      761.57      965.72     10.27 o
  14   2   0      528.98      758.84     10.48 o
  15   2   0       38.12       55.61      1.74 o
  16   2   0      199.07      276.22      6.25 o
  17   2   0      186.39      312.44      6.55 o
  18   2   0        3.30        6.36      2.35 o
  19   2   0       54.35       43.82      5.56 o
  20   2   0      468.59     1045.39     44.17 o
  23   2   0        5.97        0.24      1.94 o
  24   2   0        4.10        0.86      2.14 o
  25   2   0        8.32        4.49      5.65 o
  26   2   0       10.81        1.22      2.75 o
  27   2   0        3.64        2.29      2.34 o
  28   2   0        0.59        0.95      2.96 o
  29   2   0        0.60       -2.21      3.30 o
  30   2   0        0.80        3.02      3.17 o
  31   2   0        0.06       -2.88      2.96 o
  32   2   0        0.02       -0.36      2.82 o
   1   3   0      530.02      472.10      4.91 o
   2   3   0      308.15      275.37      3.26 o
   3   3   0      392.69      324.56      3.56 o
   4   3   0     1123.02     1053.58     10.15 o
   5   3   0       74.28       62.09      1.08 o
   6   3   0        0.78        1.14      0.26 o
   7   3   0      609.83      600.48      6.48 o
   8   3   0     1916.24     1976.89     23.25 o
   9   3   0       68.68       82.00      1.71 o
  10   3   0      218.47      293.11      3.87 o
  11   3   0       10.61        8.11      0.60 o
  12   3   0        7.38       13.24      0.80 o
  13   3   0      214.23      285.88      4.43 o
  14   3   0       10.41       13.40      0.87 o
  15   3   0       36.67       34.00      1.54 o
  16   3   0        9.04       15.62      2.21 o
  17   3   0       41.94       69.55      6.53 o
  18   3   0       16.97       42.64      3.93 o
  19   3   0       14.41       26.34      3.59 o
  25   3   0       20.56        2.28      5.62 o
  26   3   0        0.77       -0.44      2.05 o
  27   3   0        2.38        1.09      2.30 o
  28   3   0        1.22       -1.25      2.27 o
  29   3   0        8.36        3.30      3.20 o
  30   3   0        0.01        2.45      3.31 o
  31   3   0        0.42       -0.72      2.92 o
   0   4   0       17.93       20.60      0.92 o
   1   4   0     2283.44     2019.98     18.78 o
   2   4   0       57.01       39.56      0.90 o
   3   4   0     2499.95     2191.41     20.26 o
   4   4   0     1048.26      922.65      8.71 o
   5   4   0      398.60      378.53      4.28 o
   6   4   0      251.60      224.46      2.70 o
   7   4   0      489.48      508.58      5.56 o
   8   4   0       95.28      124.91      1.82 o
   9   4   0      220.22      235.23      3.07 o
  10   4   0      506.91      639.14      8.39 o
  11   4   0      201.06      295.81      4.29 o
  12   4   0     1767.01     2274.58     27.15 o
  13   4   0      109.71      122.57      2.40 o
  14   4   0        1.84        0.19      0.72 o
  15   4   0      114.45      142.84      4.31 o
  16   4   0      286.66      378.62     10.14 o
  17   4   0      189.46      282.64      8.43 o
  20   4   0        4.02        1.37      5.04 o
  21   4   0        2.47        0.80      1.78 o
  22   4   0       12.26       -0.21      4.46 o
  23   4   0        6.73        3.64      5.78 o
  24   4   0        8.28        3.65      3.40 o
  26   4   0        4.23       -0.63      1.99 o
  27   4   0        0.00        0.11      2.30 o
  28   4   0        2.69        1.39      4.26 o
  29   4   0        0.07       -0.80      2.40 o
  30   4   0        0.51       -2.29      2.92 o
  31   4   0        0.01       -1.04      3.20 o
   1   5   0      333.02      289.89      3.31 o
   2   5   0        5.52        4.35      0.42 o
   3   5   0       69.62       70.87      1.28 o
   4   5   0       57.04       58.43      1.17 o
   5   5   0       17.21       17.77      0.77 o
   6   5   0       12.76        7.62      0.59 o
   7   5   0     1126.20     1051.74     11.30 o
   8   5   0     1437.66     1411.90     15.85 o
   9   5   0       17.86       14.38      0.86 o
  10   5   0       36.92       43.64      1.47 o
  11   5   0       36.20       42.04      1.59 o
  12   5   0       44.29       52.56      2.19 o
  13   5   0        1.85        0.58      0.74 o
  14   5   0       36.52       57.26      2.69 o
  15   5   0      416.94      540.91     19.13 o
  17   5   0        0.96       -0.77      1.83 o
  19   5   0        0.96        0.89      2.96 o
  20   5   0       15.33       30.95      5.91 o
  21   5   0        8.59        4.10      8.00 o
  22   5   0        5.98        2.68      4.52 o
  23   5   0        0.82        0.35      2.17 o
  24   5   0        0.76        2.82      2.15 o
  25   5   0        0.33        2.06      2.19 o
  26   5   0        3.08        1.50      4.04 o
  27   5   0        5.41       16.96     14.78 o
  28   5   0        0.03        0.48      2.36 o
  29   5   0        2.00        1.50      2.98 o
  30   5   0        0.12       -0.30      2.65 o
   0   6   0      926.26      861.39     13.02 o
   1   6   0      152.93      130.91      2.18 o
   2   6   0      224.12      208.20      3.10 o
   3   6   0      883.31      869.94      9.87 o
   4   6   0      545.52      593.43      7.11 o
   5   6   0        6.38        0.55      0.52 o
   6   6   0        2.88        2.65      0.61 o
   7   6   0       10.67        9.63      0.93 o
   8   6   0        8.26        8.97      1.12 o
   9   6   0      288.73      322.68      6.99 o
  10   6   0      350.77      443.92      9.02 o
  11   6   0        8.67        5.13      1.48 o
  12   6   0      228.57      240.49     13.74 o
  13   6   0      131.13      133.87      6.34 o
  14   6   0       54.53       66.96      4.35 o
  18   6   0       17.94       28.52      5.91 o
  19   6   0        2.68       -1.86      2.09 o
  20   6   0        2.09       22.95      5.56 o
  21   6   0        1.36        0.73      2.33 o
  22   6   0        9.35       21.21      5.56 o
  23   6   0        6.39        8.35      9.22 o
  24   6   0        2.41        5.70      8.00 o
  25   6   0        4.39        3.74      6.05 o
  26   6   0        4.65        4.50      7.21 o
  27   6   0        0.12        3.05      2.61 o
  28   6   0        0.26        1.47      2.65 o
  29   6   0        0.09       -1.28      2.52 o
   1   7   0        5.29        3.83      1.09 o
   2   7   0        4.94        6.67      1.23 o
   3   7   0        4.07        7.74      1.29 o
   4   7   0        5.69        7.76      1.33 o
   5   7   0       11.07       16.12      1.66 o
   6   7   0        2.06        1.73      1.13 o
   7   7   0        1.53       -0.02      1.08 o
   8   7   0       82.02       51.24      2.85 o
   9   7   0      171.16      182.16      8.24 o
  10   7   0      312.55      301.34     11.66 o
  11   7   0        9.36       16.10      3.17 o
  12   7   0        2.63        1.39      2.46 o
  14   7   0       28.64       27.47      5.91 o
  15   7   0      370.53       26.43      5.56 o
  18   7   0        5.16        0.83      3.30 o
  19   7   0        5.36        5.13      2.92 o
  20   7   0        0.97        2.81      2.76 o
  21   7   0       10.59       11.66     10.61 o
  22   7   0        1.46        3.25      2.76 o
  23   7   0        0.38       -0.09      2.82 o
  24   7   0        1.48        3.02      8.00 o
  25   7   0        2.68        3.88      8.52 o
  26   7   0        0.72        0.75      3.17 o
  27   7   0        0.04        0.01      2.44 o
  28   7   0        0.46        4.87      6.26 o
   0   8   0        2.15        0.98      2.08 o
   1   8   0       42.26       40.40      3.40 o
   2   8   0       45.00       47.32      3.41 o
   3   8   0      200.21      153.97      6.16 o
   4   8   0       20.55       13.86      2.41 o
   5   8   0       17.70       17.21      2.61 o
   6   8   0      134.32      116.67      5.41 o
   7   8   0       98.76       73.83      4.34 o
   8   8   0       38.37       40.00      3.66 o
   9   8   0      276.19      294.31     10.92 o
  10   8   0        4.63        7.85      2.35 o
  11   8   0       87.96      104.98      8.13 o
  12   8   0      292.59      373.63     14.48 o
  13   8   0      202.01      248.31     16.35 o
  14   8   0        0.64       -0.81      2.33 o
  15   8   0        2.67        2.68      2.82 o
  16   8   0       37.17       40.69      7.30 o
  18   8   0        0.30       -1.61      2.57 o
  19   8   0       19.46       29.91      7.30 o
  20   8   0       21.54       31.65      7.30 o
  21   8   0        0.36        0.52      5.22 o
  22   8   0        1.67       -2.14      2.42 o
  23   8   0        5.24        5.22      3.65 o
  24   8   0        0.17       -0.70      2.67 o
  25   8   0        0.04        0.36      2.92 o
  26   8   0        1.05       -0.70      4.52 o
   1   9   0        1.88       -1.79      1.83 o
   2   9   0       10.93        6.79      2.82 o
   3   9   0       16.54       19.82      3.69 o
   4   9   0       51.98       45.53      4.54 o
   5   9   0       69.96       60.89      5.16 o
   6   9   0       22.24       29.04      4.26 o
   7   9   0      147.77      150.24      8.21 o
   8   9   0        1.47       -0.35      2.21 o
   9   9   0        0.83       -0.71      2.33 o
  10   9   0       14.44       17.77      3.81 o
  11   9   0        2.61        2.63      2.50 o
  12   9   0        0.27        1.61      2.78 o
  13   9   0        5.94        6.26      4.17 o
  14   9   0       55.80       69.90      8.35 o
  15   9   0        0.45       -1.39      3.48 o
  16   9   0        0.62       -2.78      3.48 o
  17   9   0        2.80       -3.13      3.13 o
  18   9   0        0.51        1.04      4.17 o
  19   9   0        5.00       11.13      5.22 o
  20   9   0        0.06        3.13      4.52 o
  21   9   0        0.00       -0.70      4.17 o
  22   9   0        0.58        1.39      4.87 o
  23   9   0        6.82       37.91      8.35 o
  24   9   0        1.33       -0.70      4.52 o
   0  10   0      510.60      473.31     25.04 o
   1  10   0      143.74      115.49      7.50 o
   2  10   0       30.72       36.44      5.16 o
   3  10   0       18.54       16.36      3.76 o
   4  10   0       37.46       40.42      5.15 o
   5  10   0      108.88       97.78      6.87 o
   6  10   0      122.46      102.99      7.12 o
   7  10   0       93.62       84.95      8.17 o
   8  10   0      254.68      279.53     12.40 o
   9  10   0        3.84        1.25      2.76 o
  10  10   0        0.20        1.94      3.65 o
  11  10   0       12.34       12.35      3.56 o
  12  10   0       20.99       27.20      4.67 o
  13  10   0        0.36       -2.43      3.83 o
  14  10   0        6.11        8.00      5.22 o
  15  10   0        0.10       -1.74      3.83 o
  16  10   0        1.67        2.43      4.52 o
  17  10   0        1.74        3.13      4.17 o
  18  10   0        1.91        7.30      5.22 o
  19  10   0        0.00        1.74      4.52 o
  20  10   0        0.02        4.52      4.87 o
  21  10   0        3.10        8.00      5.56 o
   1  11   0        0.12        0.60      2.57 o
   2  11   0        0.05        2.53      2.78 o
   3  11   0       19.37       21.27      4.18 o
   4  11   0        1.18        2.56      2.82 o
   5  11   0       19.86       18.30      4.05 o
   6  11   0        1.89       -0.23      2.57 o
   7  11   0       13.06       14.00      3.81 o
   8  11   0        0.05        1.22      2.71 o
   9  11   0       21.90       18.91      8.17 o
  10  11   0        5.37        0.70      2.95 o
  11  11   0       16.32       16.01      4.05 o
  12  11   0       22.29       27.26      4.79 o
  13  11   0        0.83       -1.39      4.17 o
  14  11   0        0.24       -2.78      4.17 o
  15  11   0        2.49       -0.70      4.17 o
  16  11   0        3.43        1.74      4.52 o
  17  11   0        0.07       -0.35      4.52 o
   0  12   0       51.42       41.38      8.00 o
   1  12   0        5.85        3.46      4.69 o
   2  12   0       12.74       11.99      3.81 o
   3  12   0        6.45        5.56      3.44 o
   4  12   0        0.37        1.91      3.20 o
   5  12   0        0.91        3.53      3.17 o
   6  12   0        6.00        4.73      3.31 o
   7  12   0        4.24       10.64      3.81 o
   8  12   0        8.70        9.64      3.56 o
   9  12   0        2.03        1.75      3.07 o
  10  12   0        6.62        6.79      3.31 o
  11  12   0        0.16       -0.02      2.82 o
  12  12   0        1.79        3.08      3.17 o
 -32   1   1        0.08       -0.33      3.01 o
 -31   1   1        0.75        0.53      2.82 o
 -30   1   1        0.58        0.82      2.76 o
 -29   1   1        0.13        0.70      2.71 o
 -28   1   1        0.46        1.64      2.67 o
 -27   1   1        1.73       -0.13      2.33 o
 -26   1   1        2.83       -0.07      2.42 o
 -25   1   1        3.63        2.42      2.42 o
 -23   1   1       26.94        3.17      2.33 o
 -22   1   1      146.80       28.17      5.56 o
 -21   1   1        2.49       -0.98      1.82 o
 -20   1   1       35.79        6.37      5.44 o
 -19   1   1        8.24        1.87      1.64 o
 -18   1   1        1.26        0.35      0.84 o
 -17   1   1      110.22       60.51      5.22 o
 -16   1   1       65.46       31.99      3.83 o
 -15   1   1      177.27      228.40      3.48 o
 -14   1   1      187.29      279.34      5.51 o
 -13   1   1      390.74      480.32      5.61 o
 -12   1   1      804.47     1006.07     11.95 o
 -11   1   1     2196.30     2486.27     23.96 o
 -10   1   1      588.01      573.95      6.05 o
  -9   1   1      603.61      613.99      6.96 o
  -8   1   1        9.57       13.32      0.46 o
  -7   1   1      828.70      814.60      8.11 o
  -6   1   1      707.76      723.45      7.81 o
  -5   1   1     1903.78     1672.74     18.40 o
  -4   1   1     4416.52     3622.43     37.34 o
  -3   1   1       69.70       53.29      0.79 o
  -2   1   1     4227.80     3574.92     35.58 o
  -1   1   1      798.16      641.26      6.94 o
   0   1   1      996.29      886.07     11.30 o
   1   1   1      134.70      151.84      2.05 o
   2   1   1       69.62       75.45      1.05 o
   3   1   1       43.76       33.12      0.68 o
   4   1   1     2325.78     2071.80     40.73 o
   5   1   1     2011.28     1835.34     21.06 o
   6   1   1      176.26      166.44      2.28 o
   7   1   1      358.02      322.76      4.28 o
   8   1   1      206.03      223.19      2.80 o
   9   1   1      358.40      462.94      5.54 o
  10   1   1      737.41      906.16     16.28 o
  11   1   1       61.89       71.56      1.46 o
  12   1   1       25.55       47.53      1.16 o
  13   1   1      648.11      890.06     14.59 o
  14   1   1       23.95       35.14      1.16 o
  15   1   1       46.74       47.57      1.70 o
  16   1   1      480.04      788.28     15.07 o
  17   1   1       80.67      108.58      2.63 o
  18   1   1       57.71       47.46      4.30 o
  19   1   1        5.95       18.63      2.12 o
  20   1   1       11.05       29.37      2.46 o
  21   1   1        5.29        1.93      1.62 o
  23   1   1       46.00       36.96      4.54 o
  24   1   1       19.10        3.32      1.87 o
  25   1   1        0.13        0.38      1.84 o
  26   1   1        6.07        0.47      1.85 o
  27   1   1        5.03       -0.40      1.90 o
  28   1   1        2.48       -0.71      2.27 o
  29   1   1        0.03        1.01      2.52 o
  30   1   1        1.09       -1.04      2.71 o
  31   1   1        0.17       -1.19      2.92 o
  32   1   1        0.00       -1.22      3.07 o
 -32   2   1        1.85        0.85      3.07 o
 -31   2   1        0.21        2.26      2.95 o
 -30   2   1        0.01       -0.52      2.42 o
 -29   2   1        4.21        4.01      3.07 o
 -28   2   1        0.18       -0.35      2.21 o
 -27   2   1        3.25        0.35      2.46 o
 -26   2   1        3.13       -1.62      2.08 o
 -25   2   1       14.90        1.67      2.33 o
 -24   2   1        4.59        0.39      1.93 o
 -22   2   1       16.79        0.90      2.67 o
 -20   2   1        2.59        1.77      1.78 o
 -19   2   1        1.92        0.21      1.38 o
 -18   2   1        0.67        1.74      1.08 o
 -16   2   1        0.39        0.29      0.52 o
 -15   2   1        0.00        0.55      0.44 o
 -14   2   1      360.99      475.50      5.72 o
 -13   2   1       89.19       68.13      1.34 o
 -12   2   1      188.36      289.98      3.39 o
 -11   2   1     4810.81     5760.81     55.00 o
 -10   2   1       11.48       10.33      0.53 o
  -9   2   1     7772.47     8333.49     79.00 o
  -8   2   1      495.71      418.31      5.46 o
  -7   2   1       56.85       59.06      0.98 o
  -6   2   1      982.34      981.46      9.67 o
  -5   2   1     5108.18     4617.97     47.51 o
  -4   2   1     1817.61     1646.53     16.43 o
  -3   2   1     5577.79     4869.05     50.98 o
  -2   2   1     7193.41     6347.37     71.49 o
  -1   2   1    20239.37    16741.96    188.58 o
   0   2   1     6706.54     5637.18     63.35 o
   1   2   1    17069.21    13719.43    143.84 o
   2   2   1    13818.29    11170.05    123.33 o
   3   2   1     4515.16     3632.87     40.25 o
   4   2   1        0.45        0.31      0.25 o
   5   2   1      177.18      137.15      1.89 o
   6   2   1      254.12      257.46      3.19 o
   7   2   1     1882.34     1845.16     18.41 o
   8   2   1      804.97      852.91      8.91 o
   9   2   1       71.41       66.72      1.21 o
  10   2   1      361.99      458.18      5.01 o
  11   2   1      421.22      586.24      6.53 o
  12   2   1      643.80     1054.73     11.15 o
  13   2   1      141.28      181.01      3.55 o
  14   2   1      195.56      283.98      4.29 o
  15   2   1        0.16        0.14      0.46 o
  16   2   1      124.32      181.68      3.25 o
  17   2   1      254.16      496.14      9.59 o
  18   2   1       19.82       47.15      2.20 o
  19   2   1        6.22        4.33      2.00 o
  21   2   1      292.95      264.65     16.00 o
  22   2   1        8.96       23.58      4.52 o
  23   2   1       34.83       63.29      7.30 o
  24   2   1       16.11       33.98      4.92 o
  25   2   1        0.72        0.30      1.76 o
  26   2   1        0.47       -0.16      2.07 o
  27   2   1        8.47        2.50      6.00 o
  28   2   1        3.49        1.82      2.30 o
  29   2   1        2.96       -0.50      2.34 o
  30   2   1        0.09       -0.06      2.48 o
  31   2   1        1.19        2.01      2.81 o
  32   2   1        0.01        0.24      3.07 o
 -31   3   1        0.97        2.09      3.07 o
 -30   3   1        2.58       -1.77      2.82 o
 -29   3   1        0.23       -1.09      2.57 o
 -28   3   1        1.32        1.59      2.50 o
 -27   3   1        9.07       -0.14      2.43 o
 -26   3   1        4.98       19.82      5.56 o
 -25   3   1       10.03       10.50      9.39 o
 -24   3   1        9.55        2.60      2.33 o
 -22   3   1        0.95       -1.22      1.68 o
 -21   3   1        4.66        3.13      3.36 o
 -20   3   1        9.98       -0.70      3.13 o
 -18   3   1       27.14       49.09      3.51 o
 -17   3   1      236.39      327.31     10.89 o
 -16   3   1      325.46      447.20     16.97 o
 -15   3   1      106.87      134.04      3.35 o
 -14   3   1      506.59      577.07      8.34 o
 -13   3   1       12.95       17.06      0.88 o
 -12   3   1      622.72      771.09      8.53 o
 -11   3   1      439.23      437.01      4.94 o
 -10   3   1       17.99       25.88      0.76 o
  -9   3   1     1639.98     1762.39     17.36 o
  -8   3   1      490.43      459.21      4.84 o
  -7   3   1        2.21        0.43      0.26 o
  -6   3   1     1405.99     1244.91     13.25 o
  -5   3   1      124.23      107.64      1.54 o
  -4   3   1        0.14        0.34      0.24 o
  -3   3   1      601.87      478.15      5.24 o
  -2   3   1     1406.81     1297.32     12.83 o
  -1   3   1     1198.23      999.20     10.00 o
   0   3   1     2589.24     2221.96     21.57 o
   1   3   1     3145.03     2607.64     25.21 o
   2   3   1      930.38      868.69      9.21 o
   3   3   1      224.15      198.28      2.41 o
   4   3   1       81.27       62.02      1.04 o
   5   3   1      432.15      406.55      4.22 o
   6   3   1     4964.05     4771.56     44.04 o
   7   3   1     1474.95     1507.02     15.01 o
   8   3   1      182.71      250.85      3.13 o
   9   3   1        0.45        1.60      0.34 o
  10   3   1       92.51       97.04      1.65 o
  11   3   1       89.28      104.30      1.80 o
  12   3   1       13.78       18.65      0.89 o
  13   3   1      496.74      733.28     10.69 o
  14   3   1     1204.29     1660.62     22.60 o
  15   3   1       14.82       26.84      1.28 o
  16   3   1      109.83      191.60      4.94 o
  17   3   1        7.29       14.90      1.45 o
  18   3   1        3.56        1.37      1.02 o
  19   3   1        1.09        1.16      1.33 o
  21   3   1        6.83        5.33      3.26 o
  23   3   1       71.81       57.03      7.30 o
  24   3   1        1.19        1.70      2.37 o
  25   3   1        8.93        3.06      3.67 o
  26   3   1        0.79        1.49      2.19 o
  27   3   1        0.16       -2.19      2.19 o
  28   3   1        0.04       -2.21      2.21 o
  29   3   1        0.95        1.28      2.72 o
  30   3   1        0.44        0.81      2.64 o
  31   3   1        0.73       -1.01      2.61 o
  32   3   1        0.02        8.00      6.96 o
 -31   4   1        2.75        0.60      3.07 o
 -30   4   1        0.06        0.00      2.95 o
 -29   4   1        1.65       -1.30      2.78 o
 -28   4   1        0.00       -0.26      2.57 o
 -27   4   1        0.07        3.15      2.57 o
 -26   4   1        0.94        0.25      1.80 o
 -25   4   1        8.75        4.98      5.85 o
 -24   4   1        0.35       -0.68      1.58 o
 -23   4   1        3.99       -0.65      1.68 o
 -22   4   1        0.69        0.23      2.09 o
 -21   4   1       16.34        2.88      5.56 o
 -19   4   1        1.00        1.22      1.97 o
 -18   4   1      277.42      437.17     63.47 o
 -17   4   1       88.88      135.32      6.09 o
 -16   4   1       35.43       46.38      2.64 o
 -15   4   1        0.01        0.28      0.65 o
 -14   4   1      132.46      153.50      3.62 o
 -13   4   1      194.06      244.10      4.51 o
 -12   4   1      427.12      529.43      7.19 o
 -11   4   1        4.74       16.20      0.89 o
 -10   4   1      278.42      309.56      4.58 o
  -9   4   1      612.25      765.29      9.84 o
  -8   4   1     1659.30     1784.20     20.27 o
  -7   4   1       44.80       37.35      1.05 o
  -6   4   1      516.11      494.36      5.95 o
  -5   4   1     1376.66     1269.47     12.78 o
  -4   4   1      145.05      152.07      2.11 o
  -3   4   1      249.61      197.22      2.55 o
  -2   4   1       68.28       76.94      1.34 o
  -1   4   1      851.36      689.09      7.23 o
   0   4   1      722.80      654.01      6.92 o
   1   4   1       89.00       82.54      1.33 o
   2   4   1     2076.15     1944.06     18.83 o
   3   4   1        0.99        3.02      0.42 o
   4   4   1      145.17      181.03      2.41 o
   5   4   1     2978.54     2841.03     26.92 o
   6   4   1       55.40       78.21      1.36 o
   7   4   1      779.35      649.26      6.32 o
   8   4   1      854.14      777.26      8.44 o
   9   4   1      419.99      513.03      5.96 o
  10   4   1      264.61      332.10      4.11 o
  11   4   1      669.45      926.25     13.22 o
  12   4   1       10.45       16.19      1.00 o
  13   4   1      177.77      186.72      3.49 o
  14   4   1       53.74       53.98      1.86 o
  15   4   1       64.35      106.28      2.94 o
  16   4   1       91.48      124.68      4.91 o
  17   4   1       32.83       52.86      3.28 o
  18   4   1       69.12      132.99      7.01 o
  19   4   1      191.40      498.53     17.21 o
  22   4   1       21.21        4.87      3.48 o
  23   4   1        0.56       -1.21      1.68 o
  24   4   1        0.02       -0.16      1.92 o
  25   4   1        3.08        2.54      3.79 o
  26   4   1        0.02       -0.41      2.10 o
  27   4   1        0.32        2.37      2.40 o
  28   4   1        0.03       -0.41      2.45 o
  29   4   1        0.39       -1.31      2.52 o
  30   4   1        0.04        0.64      2.75 o
  31   4   1        0.16       -3.48      5.56 o
 -30   5   1        0.25       -0.31      2.57 o
 -29   5   1        3.57       24.00      6.26 o
 -28   5   1        1.77        4.35      2.95 o
 -27   5   1        3.09        2.17      2.40 o
 -26   5   1        0.85        0.37      2.19 o
 -25   5   1        0.39        1.38      1.93 o
 -24   5   1        5.17        9.76     10.78 o
 -23   5   1        3.35        3.48      4.35 o
 -21   5   1       10.65       30.26      5.91 o
 -20   5   1       10.50       20.52      4.87 o
 -16   5   1        7.39       16.20      2.67 o
 -15   5   1      191.26      275.85      9.75 o
 -14   5   1      246.42      299.31     10.40 o
 -13   5   1      337.35      359.97      7.68 o
 -12   5   1      210.53      209.57      5.12 o
 -11   5   1       16.03       20.82      1.29 o
 -10   5   1        0.91        1.70      0.56 o
  -9   5   1       92.85      113.66      2.27 o
  -8   5   1       26.75       22.89      0.98 o
  -7   5   1      213.63      220.51      3.43 o
  -6   5   1        9.00       12.02      0.71 o
  -5   5   1      216.83      188.74      2.89 o
  -4   5   1       89.15       90.41      1.60 o
  -3   5   1        7.54       10.28      0.58 o
  -2   5   1       41.86       36.78      0.95 o
  -1   5   1       14.24        5.64      0.48 o
   0   5   1      263.71      217.31      2.90 o
   1   5   1      332.00      288.87      3.29 o
   2   5   1      220.92      239.23      2.88 o
   3   5   1      524.37      543.11      6.01 o
   4   5   1     1112.16     1006.46     10.84 o
   5   5   1      238.79      282.26      3.55 o
   6   5   1       31.30       28.91      1.00 o
   7   5   1        4.06        7.77      0.60 o
   8   5   1       68.90       74.25      1.54 o
   9   5   1       42.29       33.55      1.34 o
  10   5   1      136.77      118.29      2.59 o
  11   5   1      119.39      184.94      3.72 o
  12   5   1      263.55      347.87      6.54 o
  13   5   1        6.72       13.71      1.59 o
  14   5   1       20.49       29.42      2.49 o
  15   5   1       28.68       40.85      2.86 o
  16   5   1      127.28      192.11      8.73 o
  17   5   1      248.54      427.58     15.37 o
  18   5   1       59.80      113.61      6.64 o
  19   5   1        0.40        1.39      2.21 o
  20   5   1        0.22       -0.20      2.08 o
  21   5   1        2.39        0.74      3.30 o
  22   5   1        2.20        3.24      2.10 o
  23   5   1        1.94        1.01      2.05 o
  24   5   1        1.00        1.41      2.62 o
  25   5   1       14.04        2.43      4.87 o
  26   5   1        2.53       -0.27      2.36 o
  27   5   1        0.19        0.97      2.32 o
  28   5   1        1.18        3.37      4.57 o
  29   5   1        0.12        2.27      2.81 o
  30   5   1        0.70       -0.78      3.21 o
 -29   6   1        0.23        1.74      4.52 o
 -28   6   1        0.09        1.57      2.82 o
 -27   6   1        1.73        2.05      4.17 o
 -26   6   1        0.03        0.55      2.12 o
 -25   6   1        0.03        1.06      2.57 o
 -24   6   1        2.87        2.98      3.83 o
 -23   6   1        0.49       -0.84      2.78 o
 -22   6   1        3.79        5.15      4.17 o
 -20   6   1        0.91        1.87      3.30 o
 -17   6   1       10.94       25.73      5.22 o
 -16   6   1        5.81        3.96      5.56 o
 -14   6   1      580.01      733.79     32.69 o
 -12   6   1       17.88       16.17      1.86 o
 -11   6   1      104.39      107.67      7.93 o
 -10   6   1       38.40       42.80      2.61 o
  -9   6   1        2.85        7.49      1.07 o
  -8   6   1      694.60      603.03     11.25 o
  -7   6   1     1160.73     1166.34     20.48 o
  -6   6   1      201.71      192.66      3.53 o
  -5   6   1      222.64      203.45      3.64 o
  -4   6   1      186.33      206.96      3.29 o
  -3   6   1      571.65      494.92      6.42 o
  -2   6   1       19.74       12.42      0.81 o
  -1   6   1        1.50        1.07      0.57 o
   0   6   1     1615.11     1588.53     17.06 o
   1   6   1       36.70       49.24      1.36 o
   2   6   1       67.84       53.76      1.41 o
   3   6   1       39.62       49.15      1.43 o
   4   6   1       12.33       21.94      1.09 o
   5   6   1       21.34       20.81      1.07 o
   6   6   1       96.09       73.69      2.26 o
   7   6   1      102.15      124.81      3.04 o
   8   6   1       26.09       39.79      2.06 o
   9   6   1       31.27       39.21      2.11 o
  10   6   1       32.45       41.44      2.98 o
  11   6   1      327.81      372.36     15.65 o
  12   6   1       35.75       47.81      4.43 o
  13   6   1       11.57       18.60      3.31 o
  14   6   1      145.05      153.44      7.74 o
  15   6   1       68.73       82.46      5.66 o
  17   6   1       15.76       36.86      6.61 o
  20   6   1        0.20       -1.25      2.08 o
  21   6   1        5.85        1.06      8.52 o
  22   6   1       14.57       39.65      7.65 o
  23   6   1        2.17        4.13      6.43 o
  24   6   1        3.28        6.84      5.30 o
  25   6   1        2.96        3.74      2.97 o
  26   6   1        0.37       -1.09      2.41 o
  27   6   1        0.22        2.02      2.69 o
  28   6   1        0.01       -0.61      2.50 o
  29   6   1        0.31        1.74      5.91 o
 -28   7   1        2.05       -1.04      5.91 o
 -27   7   1        8.25       44.51      8.35 o
 -26   7   1        0.76       -1.55      3.30 o
 -25   7   1        3.30        3.74     11.48 o
 -24   7   1        0.23        1.04      2.71 o
 -23   7   1        0.27        0.70      2.46 o
 -22   7   1        1.96        1.89      2.57 o
 -21   7   1       18.12       15.34     13.39 o
 -18   7   1        0.19        2.26      2.46 o
 -17   7   1       24.29       42.43      6.96 o
 -14   7   1        0.00       -0.52      2.21 o
 -13   7   1        5.07        1.19      3.48 o
 -12   7   1       75.31      104.60      6.27 o
 -11   7   1       97.21      100.36      4.82 o
 -10   7   1      247.28      260.12      8.57 o
  -9   7   1       99.06       89.28      3.77 o
  -8   7   1        0.77        1.24      1.29 o
  -7   7   1      114.87      114.07      4.20 o
  -6   7   1      200.18      160.59      4.54 o
  -5   7   1      172.12      176.44      4.72 o
  -4   7   1        6.38        4.45      1.22 o
  -3   7   1       60.09       47.11      2.29 o
  -2   7   1        9.48       14.20      1.48 o
  -1   7   1       33.43       22.26      1.79 o
   0   7   1        1.58        1.11      1.04 o
   1   7   1      182.30      153.63      4.94 o
   2   7   1       68.69       66.99      3.11 o
   3   7   1       75.42       72.10      2.89 o
   4   7   1       62.07       41.39      2.30 o
   5   7   1       71.19       83.04      3.59 o
   6   7   1      264.55      244.22     13.42 o
   7   7   1      207.79      237.48      7.93 o
   8   7   1       23.76       16.65      2.50 o
   9   7   1      239.71      312.42      9.75 o
  10   7   1      192.67      225.48      7.87 o
  11   7   1       69.86       57.00      5.04 o
  14   7   1        4.19        1.94      2.57 o
  15   7   1       10.64        6.93     10.61 o
  16   7   1       76.41        1.39      3.13 o
  18   7   1       11.43       11.75      8.87 o
  19   7   1        0.03        1.08      2.17 o
  20   7   1        6.53        3.13      8.00 o
  21   7   1        0.83       -0.93      2.57 o
  22   7   1        2.33        1.47      2.76 o
  23   7   1        5.33        4.44      8.35 o
  24   7   1        1.88       -0.95      2.67 o
  25   7   1       10.59       12.24     11.41 o
  26   7   1        3.32        2.47      2.64 o
  27   7   1        0.03       -0.52      4.35 o
 -26   8   1        3.43        5.56      5.22 o
 -25   8   1        0.00       -0.85      2.92 o
 -24   8   1        0.70        3.77      3.17 o
 -23   8   1        2.78        5.31      6.09 o
 -22   8   1        1.79        1.25      2.92 o
 -21   8   1        9.87       31.65      7.30 o
 -20   8   1        5.76        3.48      6.09 o
 -19   8   1       16.58       34.78      7.30 o
 -18   8   1       14.32       12.65     12.52 o
 -17   8   1        0.00       -0.17      2.42 o
 -16   8   1        4.15        3.04      2.82 o
 -15   8   1       35.99       55.64      7.65 o
 -13   8   1        5.53        6.17      2.25 o
 -12   8   1       13.48       15.09      2.86 o
 -11   8   1      243.92      260.79      9.03 o
 -10   8   1        7.33        6.61      2.41 o
  -9   8   1      342.68      348.65     11.02 o
  -8   8   1      374.66      378.99     11.58 o
  -7   8   1      756.48      775.00     23.65 o
  -6   8   1      130.47      135.04      5.95 o
  -5   8   1       33.52       31.52      3.28 o
  -4   8   1        8.49       13.36      2.45 o
  -3   8   1      225.57      161.22      6.42 o
  -2   8   1      401.45      331.68     10.24 o
  -1   8   1      430.60      390.31     11.64 o
   0   8   1        0.93       -1.58      1.58 o
   1   8   1       90.88       79.30      4.35 o
   2   8   1      126.66      114.77      5.21 o
   3   8   1        0.03        1.14      1.53 o
   4   8   1       58.88       54.29      3.76 o
   5   8   1       33.42       27.45      3.22 o
   6   8   1      392.45      340.82     10.62 o
   7   8   1      574.98      522.49     14.71 o
   8   8   1      127.93      136.19     10.26 o
   9   8   1      175.68      209.18      9.55 o
  10   8   1       19.00       14.95      3.26 o
  11   8   1       13.20       17.74      5.56 o
  12   8   1      107.05      152.32     12.17 o
  13   8   1        5.34        6.26      4.52 o
  14   8   1        0.30       -2.09      3.83 o
  15   8   1        2.30       -1.04      3.48 o
  16   8   1        0.28        0.00      3.83 o
  17   8   1       20.60       32.34      7.30 o
  18   8   1       44.84       66.77      9.04 o
  19   8   1        0.07        0.00      4.17 o
  20   8   1        1.47        6.26      5.22 o
  21   8   1        2.53        7.30      4.87 o
  22   8   1        0.76        3.13      4.52 o
  23   8   1        4.54       11.13      5.56 o
  24   8   1        5.64       23.65      6.96 o
  25   8   1        0.02       -2.09      4.87 o
 -24   9   1        0.42       -2.78      4.87 o
 -23   9   1        1.05       -0.32      3.17 o
 -22   9   1        0.06       -1.78      3.07 o
 -21   9   1        3.31        3.73      5.56 o
 -20   9   1       10.49       10.66      8.52 o
 -19   9   1        7.79        3.14      6.78 o
 -18   9   1        7.74        6.15      6.09 o
 -17   9   1        3.75        2.00      3.65 o
 -16   9   1       46.67       62.25      8.35 o
 -15   9   1        2.24        3.24      3.07 o
 -14   9   1        2.89        4.35      2.95 o
 -13   9   1        0.01        0.35      2.07 o
 -12   9   1       35.87       46.07      5.21 o
 -11   9   1       49.87       47.62      4.42 o
 -10   9   1        8.62       11.09      2.74 o
  -9   9   1        1.21       -0.19      2.19 o
  -8   9   1      333.45      345.57     11.31 o
  -7   9   1      111.18      119.60      5.82 o
  -6   9   1        4.31        7.59      2.47 o
  -5   9   1       63.45       56.61      4.01 o
  -4   9   1       39.01       28.07      3.34 o
  -3   9   1        3.28        4.05      2.14 o
  -2   9   1       93.14       74.26      4.62 o
  -1   9   1       42.49       43.06      3.86 o
   0   9   1        1.33        3.11      1.93 o
   1   9   1        3.01        3.48      2.01 o
   2   9   1       51.38       47.73      4.65 o
   3   9   1       65.03       70.99      5.39 o
   4   9   1       15.05       14.93      3.17 o
   5   9   1       56.57       56.30      5.00 o
   6   9   1       91.40       86.63      6.13 o
   7   9   1      120.44      108.97     10.26 o
   8   9   1       23.45       24.06      5.22 o
   9   9   1       59.18       63.93      5.59 o
  10   9   1      274.13      348.38     13.96 o
  11   9   1      169.31      210.05     10.29 o
  12   9   1       15.83        9.39      5.22 o
  13   9   1        4.27       10.78      5.22 o
  14   9   1        0.06        1.74      4.17 o
  15   9   1       34.88       65.73      9.04 o
  16   9   1        1.50        2.09      4.52 o
  17   9   1        2.63        7.30      4.87 o
  18   9   1        1.33       -2.09      4.17 o
  19   9   1        1.88       -1.74      3.83 o
  20   9   1        0.58        4.52      4.87 o
  21   9   1        1.78        3.48      5.22 o
  22   9   1        0.45        3.48      5.22 o
  23   9   1        0.79        8.00      6.26 o
 -21  10   1        3.82        0.50      3.42 o
 -20  10   1        2.14        2.61      3.31 o
 -19  10   1       10.79       11.05      9.91 o
 -18  10   1        0.09       -0.70      3.20 o
 -17  10   1        0.42       -0.59      2.92 o
 -16  10   1        0.20        1.04      2.92 o
 -15  10   1        5.99       10.59      5.56 o
 -14  10   1        4.80        0.64      3.07 o
 -13  10   1       13.50       16.50      3.26 o
 -12  10   1       30.90       37.87      4.50 o
 -11  10   1       13.06       14.11      3.14 o
 -10  10   1       13.74       11.52      2.98 o
  -9  10   1       62.45       58.87      5.66 o
  -8  10   1       20.97       21.11      4.16 o
  -7  10   1        5.44        5.04      2.95 o
  -6  10   1        0.00        2.25      2.57 o
  -5  10   1       25.41       33.21      4.67 o
  -4  10   1        6.79        5.65      3.07 o
  -3  10   1        1.10       -0.73      2.33 o
  -2  10   1      112.35       87.12      6.39 o
  -1  10   1       44.14       34.52      4.67 o
   0  10   1       19.40       23.29      4.18 o
   1  10   1      110.18      124.73      7.74 o
   2  10   1      174.35      148.00      8.32 o
   3  10   1        2.24       -0.94      2.57 o
   4  10   1        1.67       -0.77      2.42 o
   5  10   1        5.09        4.52      2.95 o
   6  10   1       96.61       87.54      6.38 o
   7  10   1        7.88        6.78      3.20 o
   8  10   1        6.01        6.42      3.17 o
   9  10   1       36.80       40.92      5.39 o
  10  10   1       25.00       25.79      4.41 o
  11  10   1       14.32       18.03      4.01 o
  12  10   1       14.02       10.78      5.56 o
  13  10   1        0.00        0.00      4.52 o
  14  10   1        6.98        3.83      4.87 o
  15  10   1        0.01        1.74      4.87 o
  16  10   1        4.44        4.52      4.87 o
  17  10   1       13.09       21.56      6.96 o
  18  10   1        0.05        1.39      5.22 o
  19  10   1        0.96        3.13      5.22 o
  20  10   1        0.01       -2.43      4.52 o
  21  10   1        2.55        2.43      5.22 o
 -17  11   1        5.02        7.65      4.87 o
 -16  11   1       14.86       14.61      5.91 o
 -15  11   1       23.64       26.08      6.96 o
 -14  11   1        1.46        1.04      4.87 o
 -13  11   1       12.99       10.14      3.91 o
 -12  11   1        2.66        2.41      3.07 o
 -11  11   1        3.34        4.87      3.20 o
 -10  11   1        0.37        0.51      2.67 o
  -9  11   1       10.02       14.39      3.81 o
  -8  11   1        2.19        4.98      3.07 o
  -7  11   1        0.03        1.54      2.82 o
  -6  11   1       33.36       29.51      4.65 o
  -5  11   1       24.65       23.80      4.30 o
  -4  11   1       58.53       58.84      5.77 o
  -3  11   1       79.95       77.34      6.38 o
  -2  11   1        2.20        0.87      2.71 o
  -1  11   1       30.53       32.39      5.00 o
   0  11   1       17.01       18.94      4.05 o
   1  11   1        2.20        2.81      2.82 o
   2  11   1       45.96       48.35      5.74 o
   3  11   1        7.68        6.84      3.31 o
   4  11   1       14.93       12.17      3.69 o
   5  11   1       18.77       13.76      3.84 o
   6  11   1       48.02       40.71      5.28 o
   7  11   1       16.11       21.40      4.26 o
   8  11   1       49.79       58.14      6.09 o
   9  11   1       11.81       11.92      3.66 o
  10  11   1        0.60       -0.92      2.67 o
  11  11   1        0.03       -1.45      2.76 o
  12  11   1        0.33       -1.39      4.17 o
  13  11   1        3.37        6.61      5.22 o
  14  11   1        3.38        1.39      5.22 o
  15  11   1        3.03       -1.74      4.52 o
  16  11   1        0.18        6.96      5.56 o
  17  11   1        4.52        3.48      5.56 o
 -12  12   1       20.51       29.58      5.16 o
 -11  12   1       15.59       22.46      7.65 o
 -10  12   1        1.70        2.57      3.17 o
  -9  12   1        2.59        1.74      4.17 o
  -8  12   1        0.01        0.13      2.92 o
  -7  12   1        2.87        4.44      3.30 o
  -6  12   1        0.06       -1.97      2.57 o
  -5  12   1        2.79        2.26      2.71 o
  -4  12   1        8.56        5.39      3.20 o
  -3  12   1        1.70        2.36      3.07 o
  -2  12   1       24.44       20.16      4.41 o
  -1  12   1       10.17        8.73      4.69 o
   0  12   1       31.49       21.80      4.41 o
   1  12   1       18.89       23.67      4.50 o
   2  12   1        0.26       -1.74      2.46 o
   3  12   1        0.12        0.98      2.82 o
   4  12   1        0.90        1.68      2.83 o
   5  12   1        0.16       -0.76      2.76 o
   6  12   1        4.26        4.52      3.26 o
   7  12   1       14.86       20.12      4.50 o
   8  12   1        2.18        3.29      3.17 o
   9  12   1        4.21        1.32      3.07 o
  10  12   1        4.88        5.11      3.31 o
  11  12   1        0.68        0.35      4.52 o
  12  12   1        0.15       -1.04      4.87 o
 -32   0   2        9.40       -3.13      3.83 o
 -31   0   2        0.15       -2.09      3.48 o
 -30   0   2        3.31       -3.13      3.13 o
 -29   0   2        2.69        0.35      3.48 o
 -28   0   2        0.02        0.35      3.48 o
 -27   0   2       11.31        1.74      2.78 o
 -26   0   2       36.12        5.91      3.48 o
 -25   0   2        0.10        0.35      2.78 o
 -24   0   2       59.39       13.91      4.52 o
 -23   0   2       65.92       11.82      4.17 o
 -22   0   2       86.87        8.00      3.83 o
 -21   0   2      958.91      120.68      9.39 o
 -20   0   2      199.11      146.76     10.09 o
 -19   0   2        0.29       -0.35      2.09 o
 -18   0   2      530.79      373.85     17.74 o
 -17   0   2       22.18       23.49      1.97 o
 -16   0   2       38.31       45.21      3.48 o
 -15   0   2      138.62      190.23      4.15 o
 -14   0   2       89.74      129.72      3.15 o
 -13   0   2      485.77      520.09     12.65 o
 -12   0   2      450.87      578.79      8.82 o
 -11   0   2     9571.11    10773.29    168.33 o
 -10   0   2     4668.44     4550.08     58.44 o
  -9   0   2        3.02        7.25      0.59 o
  -8   0   2      258.45      232.54      3.71 o
  -7   0   2      496.93      384.79      7.18 o
  -6   0   2      115.08      102.44      1.82 o
  -5   0   2      143.95      120.05      1.98 o
  -4   0   2     4627.29     3972.11     54.16 o
  -3   0   2    13503.82    11262.05    207.73 o
  -2   0   2     2467.65     2074.55     38.58 o
  -1   0   2     7551.59     5704.64     88.63 o
   0   0   2    35533.53    26597.16    469.73 o
   1   0   2       38.39       16.88      0.70 o
   2   0   2      770.32      722.09     10.51 o
   3   0   2    14638.79    12435.17    194.74 o
   4   0   2    29380.66    24176.58    340.87 o
   5   0   2    12232.80    11168.81    147.96 o
   6   0   2     2071.81     2036.94     29.35 o
   7   0   2      175.08      184.04      5.00 o
   8   0   2     5888.74     5876.18     82.23 o
   9   0   2       99.16      122.73      2.49 o
  10   0   2     1365.27     1748.64     29.88 o
  11   0   2      264.18      411.67      6.96 o
  12   0   2     2335.98     3560.84     51.14 o
  13   0   2        0.79        8.04      1.75 o
  14   0   2      544.51      829.92     24.45 o
  15   0   2      186.49      269.86      6.13 o
  18   0   2        8.49       21.49      2.46 o
  19   0   2        1.62        3.59      3.65 o
  21   0   2       35.35        0.53      4.87 o
  22   0   2       78.56        8.12      2.82 o
  23   0   2        4.31       -1.24      2.17 o
  24   0   2        8.94       27.82      6.26 o
  25   0   2        0.05        2.30      2.57 o
  26   0   2        6.62        2.78      2.95 o
  27   0   2        0.97       -2.46      2.46 o
  28   0   2        0.79        0.90      2.83 o
  29   0   2       14.62        8.60     10.43 o
  30   0   2        2.46       -3.08      3.08 o
  31   0   2        0.47        0.98      3.81 o
 -32   1   2        0.46        0.92      2.82 o
 -31   1   2        2.24       -1.18      2.57 o
 -30   1   2        0.61        3.65      2.95 o
 -29   1   2        1.00        2.07      2.57 o
 -28   1   2       16.97        1.44      2.42 o
 -27   1   2       33.32        5.20      2.92 o
 -26   1   2        9.38        1.81      2.25 o
 -25   1   2        0.00       -1.06      2.08 o
 -24   1   2       26.41       20.52      4.87 o
 -22   1   2       27.76       10.76      8.69 o
 -19   1   2        6.34        2.68      5.91 o
 -18   1   2       51.48       35.47      4.52 o
 -16   1   2        0.04        0.09      0.40 o
 -15   1   2       26.71       28.56      1.01 o
 -14   1   2        9.74       21.97      0.80 o
 -13   1   2       64.74       83.05      1.87 o
 -12   1   2     1029.38     1164.30     16.56 o
 -11   1   2      286.65      331.95      3.77 o
 -10   1   2      510.05      563.51      6.41 o
  -9   1   2      331.75      397.84      4.26 o
  -8   1   2      967.21      897.64      8.99 o
  -7   1   2      544.89      491.70      5.24 o
  -6   1   2       50.30       64.48      1.04 o
  -5   1   2     2482.93     2126.42     20.35 o
  -4   1   2      336.89      256.07      3.69 o
  -3   1   2     2542.95     2291.79     46.02 o
  -2   1   2       50.50       43.21      1.09 o
  -1   1   2     4916.30     4042.82     53.37 o
   0   1   2     4454.13     3770.86     51.88 o
   1   1   2      113.90       77.49      1.11 o
   2   1   2    42272.33    33255.21    485.58 o
   3   1   2     8313.32     6849.98     68.28 o
   4   1   2     2441.78     2278.59     23.21 o
   5   1   2     6754.56     6018.98     97.68 o
   6   1   2     1677.23     1555.08     21.16 o
   7   1   2     1118.23     1250.84     12.58 o
   8   1   2      185.30      216.76      2.84 o
   9   1   2      221.29      255.30      3.06 o
  10   1   2      587.67      722.94      7.50 o
  11   1   2     1004.32     1251.99     13.77 o
  12   1   2      174.22      270.80      3.55 o
  13   1   2      404.60      613.44      7.30 o
  14   1   2        0.55        0.12      0.39 o
  15   1   2       83.60      106.21      2.45 o
  16   1   2      241.18      363.12      6.02 o
  17   1   2      235.37      440.86      8.88 o
  18   1   2       20.37       28.81      2.43 o
  20   1   2        0.04       -0.37      1.37 o
  22   1   2        7.00        5.98      2.34 o
  23   1   2       55.07       28.66      5.04 o
  24   1   2        1.90       -1.14      2.13 o
  25   1   2       38.01        8.47      3.33 o
  26   1   2        1.79        1.02      1.95 o
  27   1   2        4.07        0.67      2.05 o
  28   1   2        5.88        2.80      2.36 o
  29   1   2        0.72       -0.80      2.30 o
  30   1   2        0.24        0.14      2.46 o
  31   1   2        0.22        0.61      2.89 o
  32   1   2        0.11       -3.83      5.56 o
 -32   2   2        0.76        2.61      3.20 o
 -31   2   2        0.33        2.77      2.92 o
 -30   2   2        0.94        1.39      2.95 o
 -29   2   2        5.58        0.25      2.67 o
 -28   2   2        3.97        2.66      2.82 o
 -27   2   2       13.44        6.27      2.92 o
 -26   2   2       11.01        2.78      2.71 o
 -25   2   2        2.38        1.87      2.33 o
 -24   2   2       12.36        3.88      7.82 o
 -23   2   2        0.69        0.49      1.83 o
 -20   2   2       38.67        1.83      2.33 o
 -18   2   2        2.18        1.13      1.33 o
 -17   2   2       81.20      117.47     13.39 o
 -16   2   2      171.63      239.04      7.90 o
 -15   2   2       60.07       73.48      2.16 o
 -14   2   2        0.14        0.12      0.35 o
 -13   2   2      171.41      236.02      3.27 o
 -12   2   2      415.08      481.67      5.30 o
 -11   2   2      125.43      114.66      1.63 o
 -10   2   2     3715.82     4243.96     40.53 o
  -9   2   2     1385.31     1383.18     14.25 o
  -8   2   2      371.50      380.11      4.15 o
  -7   2   2      746.56      710.26      6.94 o
  -6   2   2     3573.52     3361.89     31.13 o
  -5   2   2      500.32      456.81      4.56 o
  -4   2   2      372.57      355.50      3.58 o
  -3   2   2     1923.72     1688.42     16.44 o
  -2   2   2     6185.02     5253.68     52.84 o
  -1   2   2    16615.02    14177.87    203.86 o
   0   2   2     1619.61     1369.37     13.24 o
   1   2   2     5358.70     4389.62     43.54 o
   2   2   2     6200.63     5706.31     56.73 o
   3   2   2       12.75       12.83      0.46 o
   4   2   2     1427.58     1261.17     11.87 o
   5   2   2       89.20       78.23      1.28 o
   6   2   2      232.81      289.20      3.41 o
   7   2   2      321.73      302.01      3.62 o
   8   2   2       33.30       36.75      0.96 o
   9   2   2     3541.16     4178.41     50.07 o
  10   2   2      293.61      443.67      5.23 o
  11   2   2       19.77       16.76      0.78 o
  12   2   2      113.63      135.60      2.22 o
  13   2   2        1.33        0.92      0.43 o
  14   2   2      213.14      307.34      4.94 o
  15   2   2       95.49      161.85      3.38 o
  16   2   2       75.35      128.84      3.91 o
  17   2   2       97.70      149.32      4.43 o
  18   2   2      269.67      130.76      9.74 o
  19   2   2      152.35      214.23     13.56 o
  20   2   2       26.59       17.04      5.22 o
  21   2   2      117.61       60.22      8.87 o
  22   2   2        2.85        1.55      3.01 o
  23   2   2       12.05        4.38      3.17 o
  24   2   2        4.89        2.40      2.05 o
  25   2   2        0.16        2.34      1.79 o
  26   2   2        0.64       -0.03      1.82 o
  27   2   2        0.01       -1.70      1.92 o
  28   2   2        0.33        1.39      2.25 o
  29   2   2        0.18        2.25      2.69 o
  30   2   2        0.01        0.35      2.81 o
  31   2   2        0.00       -0.04      3.45 o
  32   2   2        0.69        5.91      6.96 o
 -31   3   2        0.17       -1.39      2.67 o
 -30   3   2        0.21        0.82      2.76 o
 -29   3   2        0.95        0.87      2.71 o
 -28   3   2        0.09       -2.08      2.08 o
 -27   3   2        3.21        0.68      4.00 o
 -26   3   2        0.09       -0.70      2.21 o
 -25   3   2        2.55        0.86      2.08 o
 -24   3   2       11.17        3.06      6.43 o
 -23   3   2       31.09       32.34      5.91 o
 -22   3   2        7.98        3.50      5.39 o
 -18   3   2       11.02        3.27      3.13 o
 -17   3   2      136.71      189.37      6.61 o
 -16   3   2       71.64       79.02      4.52 o
 -15   3   2      194.22      249.30      9.33 o
 -14   3   2       70.43       89.35      2.23 o
 -13   3   2        2.76        5.52      0.67 o
 -12   3   2      208.06      270.01      3.51 o
 -11   3   2      536.54      608.20      6.82 o
 -10   3   2     1185.30     1295.68     12.93 o
  -9   3   2      510.32      531.10      5.74 o
  -8   3   2     1513.22     1459.75     15.19 o
  -7   3   2      843.00      797.50      8.19 o
  -6   3   2      988.20      917.40      8.67 o
  -5   3   2      430.79      377.59      3.80 o
  -4   3   2       37.25       26.34      0.60 o
  -3   3   2       59.14       74.59      1.10 o
  -2   3   2      179.16      165.88      1.96 o
  -1   3   2      833.74      676.34      7.17 o
   0   3   2      247.37      210.03      2.69 o
   1   3   2     1271.27     1167.01     13.32 o
   2   3   2      993.01      871.19      7.99 o
   3   3   2     3135.25     2582.03     23.40 o
   4   3   2       33.31       26.56      0.77 o
   5   3   2      153.70      140.47      2.05 o
   6   3   2       23.81       25.23      0.77 o
   7   3   2        1.84        0.50      0.30 o
   8   3   2      111.25      121.44      2.00 o
   9   3   2      143.82      147.99      2.39 o
  10   3   2      418.84      504.46      6.55 o
  11   3   2      190.48      182.84      3.18 o
  12   3   2        0.78        5.80      0.59 o
  13   3   2       52.22       91.29      2.21 o
  14   3   2       71.61      113.76      2.57 o
  15   3   2       32.66       40.89      1.65 o
  16   3   2       56.21       87.19      4.02 o
  19   3   2       13.16        8.10      4.47 o
  20   3   2        6.30        7.47      5.17 o
  21   3   2        0.57       -0.02      1.60 o
  22   3   2        3.30        4.56      3.11 o
  23   3   2       20.78       48.20      5.28 o
  24   3   2       16.41       40.20      5.16 o
  25   3   2        7.19       16.83      8.74 o
  26   3   2        3.77        3.18      3.36 o
  27   3   2        8.49        2.94      2.73 o
  28   3   2        7.77        1.67      2.65 o
  29   3   2        4.87        4.76      2.91 o
  30   3   2        0.42        0.30      2.50 o
  31   3   2        0.69        2.95      3.76 o
 -31   4   2        0.14       -1.74      3.83 o
 -30   4   2        7.28        4.79      3.31 o
 -29   4   2        0.47       -0.70      2.17 o
 -28   4   2        1.89        2.96      2.57 o
 -27   4   2        0.90       -0.35      2.21 o
 -26   4   2        1.82        1.24      2.78 o
 -25   4   2        0.01        0.77      2.33 o
 -24   4   2        0.77       -0.08      2.08 o
 -23   4   2        1.44        2.05      2.17 o
 -22   4   2        0.89        1.13      2.09 o
 -21   4   2        0.14        0.35      1.97 o
 -19   4   2       18.75       27.47      4.87 o
 -17   4   2       23.32       38.73      2.83 o
 -16   4   2      280.42      436.81     12.19 o
 -15   4   2       54.05       65.71      2.81 o
 -14   4   2      259.57      318.58      7.72 o
 -13   4   2       12.42       13.45      1.10 o
 -12   4   2       33.19       56.12      1.85 o
 -11   4   2     1160.38     1283.38     19.70 o
 -10   4   2      260.54      246.76      3.79 o
  -9   4   2       66.30       93.74      1.61 o
  -8   4   2       51.35       54.27      1.08 o
  -7   4   2       28.03       19.32      0.66 o
  -6   4   2     1732.23     1561.95     14.98 o
  -5   4   2      945.83      920.46      8.85 o
  -4   4   2      127.52      128.54      1.84 o
  -3   4   2      461.07      416.06      4.60 o
  -2   4   2      209.29      182.91      2.36 o
  -1   4   2      462.52      373.24      4.00 o
   0   4   2      469.10      418.74      5.18 o
   1   4   2     1452.62     1252.63     13.70 o
   2   4   2      373.25      346.18      4.22 o
   3   4   2      102.30       90.02      1.61 o
   4   4   2      167.87      210.47      2.57 o
   5   4   2     1283.59     1331.57     12.70 o
   6   4   2      175.28      206.22      2.96 o
   7   4   2      364.77      367.50      5.89 o
   8   4   2      182.58      154.69      3.02 o
   9   4   2      569.02      667.01      7.79 o
  10   4   2        1.60        1.34      0.41 o
  11   4   2       40.41       40.82      1.52 o
  12   4   2       56.09       72.20      2.16 o
  13   4   2        2.75        3.83      0.89 o
  14   4   2        6.85        8.37      1.05 o
  15   4   2        0.08        0.12      0.82 o
  16   4   2        1.19        2.72      1.66 o
  17   4   2        9.21       21.58      2.86 o
  19   4   2        0.11        1.46      1.62 o
  20   4   2        3.98        6.92      3.70 o
  22   4   2        0.01       -0.40      1.69 o
  23   4   2        1.70        1.95      1.91 o
  24   4   2        2.42        2.63      2.01 o
  25   4   2        1.51        2.09      2.46 o
  26   4   2        0.02       -1.39      2.27 o
  27   4   2        1.06        1.16      2.71 o
  28   4   2        0.03       -0.14      2.64 o
  29   4   2        0.01       -1.06      2.74 o
  30   4   2        0.06       -0.13      2.89 o
  31   4   2        2.29        2.78      6.26 o
 -30   5   2        5.02       -3.48      3.48 o
 -29   5   2        0.03       -0.75      2.57 o
 -28   5   2        0.06       -1.22      2.46 o
 -27   5   2        0.21       -1.51      2.09 o
 -26   5   2        0.07       -1.91      1.97 o
 -25   5   2        0.28       -1.84      2.08 o
 -24   5   2       13.73       25.39      5.56 o
 -23   5   2        8.11        5.70      8.35 o
 -22   5   2        1.51        3.57      2.33 o
 -19   5   2        4.19        0.80      4.35 o
 -18   5   2        5.53        4.37      6.26 o
 -16   5   2       19.30       34.43      4.87 o
 -15   5   2      347.67      452.14     13.02 o
 -14   5   2       85.26       88.61      4.17 o
 -13   5   2      150.48      163.06      5.92 o
 -12   5   2      109.64       92.32      5.17 o
 -11   5   2        0.04        3.02      0.77 o
 -10   5   2      686.99      733.96     11.28 o
  -9   5   2      223.12      196.02      3.87 o
  -8   5   2     1373.89     1338.63     18.15 o
  -7   5   2      938.52      945.84     10.93 o
  -6   5   2      513.69      544.24      6.33 o
  -5   5   2       50.68       31.88      0.98 o
  -4   5   2        1.18        1.46      0.40 o
  -3   5   2       22.18       24.92      0.88 o
  -2   5   2      376.87      308.30      3.78 o
  -1   5   2      190.83      177.16      2.50 o
   0   5   2      486.59      432.59      5.25 o
   1   5   2      719.21      603.77      7.62 o
   2   5   2     1678.51     1593.33     18.38 o
   3   5   2       32.49       28.49      1.12 o
   4   5   2      685.28      674.70     11.16 o
   5   5   2     1600.46     1601.84     17.98 o
   6   5   2       27.38       13.27      0.74 o
   7   5   2        5.68        2.26      0.49 o
   8   5   2       24.32       22.27      1.00 o
   9   5   2        1.16        7.03      0.70 o
  10   5   2       22.35       24.47      1.87 o
  11   5   2      343.09      353.56      8.65 o
  12   5   2       25.44       28.05      2.71 o
  13   5   2        0.01       -0.29      1.06 o
  14   5   2      243.25      391.08     13.15 o
  15   5   2      146.55      232.32      9.96 o
  16   5   2       93.47      161.93      8.12 o
  17   5   2        0.30        0.15      1.71 o
  18   5   2       23.98       49.84      5.00 o
  19   5   2        4.02        2.37      1.98 o
  21   5   2        2.12        0.39      1.91 o
  22   5   2        1.85        0.26      1.76 o
  23   5   2        0.87       -0.47      1.89 o
  24   5   2        5.05        5.24      5.66 o
  25   5   2        0.29       -1.08      2.10 o
  26   5   2        0.00        0.88      2.41 o
  27   5   2        4.93       10.15      9.11 o
  28   5   2        1.16        3.87      3.53 o
  29   5   2        1.12        0.73      2.89 o
  30   5   2        0.60        0.70      6.26 o
 -28   6   2        4.29       13.39     13.91 o
 -27   6   2        6.86        8.06      8.00 o
 -26   6   2        4.49        3.05      5.91 o
 -25   6   2        1.27       -1.32      2.33 o
 -24   6   2        9.35       36.17      6.96 o
 -23   6   2        1.23        2.64      3.13 o
 -22   6   2        1.32        1.62      2.57 o
 -21   6   2        0.37        0.46      2.33 o
 -20   6   2       10.44       24.00      5.22 o
 -19   6   2        3.70        2.61      2.46 o
 -17   6   2        5.82        6.19      7.48 o
 -16   6   2      195.31      140.85     10.43 o
 -15   6   2       13.94        8.96      5.56 o
 -14   6   2      222.86      267.68      9.56 o
 -13   6   2      622.24      722.20     18.94 o
 -12   6   2        5.46        3.39      1.36 o
 -11   6   2      413.09      434.65     10.62 o
 -10   6   2       21.70       26.93      2.31 o
  -9   6   2      126.06      128.07      3.54 o
  -8   6   2      101.33      102.59      3.10 o
  -7   6   2        4.35        7.17      0.90 o
  -6   6   2        3.18        5.70      0.74 o
  -5   6   2       18.88       17.65      1.02 o
  -4   6   2      140.04      115.64      2.35 o
  -3   6   2        9.01        9.17      0.77 o
  -2   6   2      245.77      211.97      3.52 o
  -1   6   2       19.71       15.55      0.95 o
   0   6   2       41.32       22.09      1.23 o
   1   6   2     1083.97      953.32     13.30 o
   2   6   2      566.03      488.26      7.67 o
   3   6   2      424.61      376.91      6.21 o
   4   6   2       82.43       65.13      1.99 o
   5   6   2       10.49        7.21      0.89 o
   6   6   2       19.44       27.28      1.46 o
   7   6   2       13.00       18.65      1.47 o
   8   6   2       85.97      134.32      3.94 o
   9   6   2       11.06        7.50      1.56 o
  10   6   2      721.84      793.27     38.44 o
  11   6   2       41.56       58.30      3.68 o
  13   6   2       33.40       71.78      5.53 o
  14   6   2        4.00        2.39      1.89 o
  15   6   2       12.28        2.57      6.26 o
  16   6   2        7.36        3.97      2.83 o
  17   6   2       28.76       58.82      5.16 o
  18   6   2        2.05        3.13      2.13 o
  19   6   2        3.97       10.31      3.07 o
  20   6   2        0.50       -1.08      2.33 o
  21   6   2        2.01        2.09      4.17 o
  22   6   2        1.17        1.04      3.83 o
  23   6   2        6.30        3.21      9.91 o
  24   6   2        4.38        8.81     10.09 o
  25   6   2        0.32       -1.04      4.17 o
  26   6   2        2.36        8.72     11.82 o
  27   6   2        0.01       -1.06      3.42 o
  28   6   2        0.58       -1.18      3.81 o
 -27   7   2        3.85       11.07      8.69 o
 -26   7   2       10.64       42.78      8.35 o
 -25   7   2       10.98       11.69     10.61 o
 -24   7   2        7.69       29.91      6.61 o
 -23   7   2        2.71        4.48      2.92 o
 -22   7   2        1.16        1.35      2.82 o
 -21   7   2        1.71        7.07      2.92 o
 -20   7   2        2.76        3.13      3.65 o
 -19   7   2        0.01       -0.35      2.46 o
 -18   7   2        0.36        2.61      2.46 o
 -17   7   2        2.70       -0.70      1.97 o
 -16   7   2        0.00       -0.57      2.08 o
 -15   7   2        9.66       11.81      3.17 o
 -14   7   2      202.06      205.06     22.26 o
 -13   7   2      272.53      251.47     22.21 o
 -12   7   2      142.99      149.02      7.38 o
 -11   7   2       20.89       18.84      2.80 o
 -10   7   2       68.13       80.85      3.49 o
  -9   7   2       96.32       92.98      3.67 o
  -8   7   2      306.46      289.41      7.19 o
  -7   7   2       18.34       13.96      1.71 o
  -6   7   2      269.28      238.50      5.53 o
  -5   7   2       56.35       56.88      2.47 o
  -4   7   2      148.70      104.63      2.95 o
  -3   7   2      135.88      114.52      3.06 o
  -2   7   2       44.80       39.29      1.84 o
  -1   7   2       30.33       34.16      1.80 o
   0   7   2        0.02       -0.20      0.76 o
   1   7   2       25.49       27.30      1.66 o
   2   7   2      146.62      148.80      3.66 o
   3   7   2        4.19        2.65      1.15 o
   4   7   2      117.16      116.72      4.30 o
   5   7   2       11.73       11.30      1.70 o
   6   7   2        6.84       12.09      1.85 o
   7   7   2        0.85       -0.86      1.12 o
   8   7   2        5.81        2.86      1.68 o
   9   7   2        4.93        3.38      2.57 o
  10   7   2       15.17       22.60      3.81 o
  11   7   2       13.84       23.35      3.93 o
  12   7   2       32.10       55.48      5.28 o
  13   7   2      161.83      219.98     21.39 o
  14   7   2        0.03       -0.22      2.67 o
  15   7   2      111.00      159.86      9.56 o
  16   7   2        0.22        0.46      2.57 o
  17   7   2        4.17        3.13      4.17 o
  18   7   2        5.01        2.78      4.17 o
  19   7   2       11.19       18.78      5.56 o
  20   7   2        0.43       -1.04      3.48 o
  21   7   2        8.19       12.17      4.87 o
  23   7   2        3.50        6.61      4.87 o
  24   7   2        0.46        0.59      3.17 o
  25   7   2        6.25        3.83      5.91 o
  26   7   2        0.60        3.38      3.66 o
  27   7   2        2.65        1.04      5.91 o
 -25   8   2        2.59        5.96      4.52 o
 -24   8   2        1.75        5.64      4.35 o
 -23   8   2        1.49        4.02      3.26 o
 -22   8   2        0.26        1.87      2.67 o
 -21   8   2        0.31       -0.02      2.82 o
 -20   8   2       25.00       36.86      7.65 o
 -19   8   2       25.12       15.83     12.17 o
 -18   8   2        0.54        0.76      2.57 o
 -17   8   2        0.81       -1.04      2.46 o
 -16   8   2       13.58        8.81      8.17 o
 -15   8   2       12.93       18.26      3.69 o
 -14   8   2        7.40        9.23      2.50 o
 -13   8   2      141.40      143.50      7.65 o
 -12   8   2      392.99      445.38     13.18 o
 -11   8   2       15.40       18.31      3.00 o
 -10   8   2        1.53        0.28      2.03 o
  -9   8   2      508.87      544.11     17.42 o
  -8   8   2        0.11       -0.24      1.99 o
  -7   8   2       25.99       28.97      3.34 o
  -6   8   2        1.19       -1.78      1.78 o
  -5   8   2      304.64      260.14      8.83 o
  -4   8   2      270.25      232.42      8.15 o
  -3   8   2        9.36        5.74      2.15 o
  -2   8   2      243.45      214.66      7.67 o
  -1   8   2        1.66        0.17      1.68 o
   0   8   2       90.86       73.93      3.60 o
   1   8   2        2.84        2.16      1.64 o
   2   8   2        6.19        2.99      1.78 o
   3   8   2        3.76        3.72      1.78 o
   4   8   2        7.31        4.84      1.84 o
   5   8   2       56.69       46.73      3.68 o
   6   8   2       15.99       21.02      2.90 o
   7   8   2        0.31       -0.36      1.58 o
   8   8   2       17.40       25.50      3.11 o
   9   8   2        1.44        3.15      2.05 o
  10   8   2        4.74       12.09      3.56 o
  11   8   2       64.45       70.58      6.02 o
  12   8   2      116.09      142.20      8.36 o
  13   8   2      116.76      127.98     11.82 o
  14   8   2       17.21       26.43      6.61 o
  15   8   2        9.86       13.22      5.56 o
  16   8   2       28.94       36.52      7.65 o
  17   8   2       28.73       47.30      8.69 o
  18   8   2       21.43       37.21      7.65 o
  19   8   2        3.66        7.30      5.22 o
  20   8   2       23.24       46.60      9.39 o
  21   8   2       22.60       52.86      9.74 o
  23   8   2        5.13       16.69      6.26 o
  24   8   2        0.30        0.00      5.22 o
  25   8   2        1.22       -4.52      4.52 o
 -23   9   2        1.48        1.56      3.13 o
 -22   9   2        0.39       -0.37      3.17 o
 -21   9   2       20.45       21.63     13.39 o
 -20   9   2       21.37       16.95     12.52 o
 -19   9   2        0.68       -1.39      2.71 o
 -18   9   2        5.78        5.99      3.48 o
 -17   9   2       13.10       17.39      5.74 o
 -16   9   2        2.16        1.84      2.82 o
 -15   9   2       10.53       13.79      3.69 o
 -14   9   2       57.94       83.68      5.22 o
 -13   9   2       20.27       27.06      3.54 o
 -12   9   2       42.63       49.74      4.13 o
 -11   9   2       83.43       86.17      5.21 o
 -10   9   2       20.63       22.52      3.26 o
  -9   9   2        0.08        0.91      1.99 o
  -8   9   2        2.26       -0.56      1.99 o
  -7   9   2       66.65       57.27      4.28 o
  -6   9   2       50.92       54.71      4.15 o
  -5   9   2       29.09       19.78      3.00 o
  -4   9   2       19.93       21.46      3.07 o
  -3   9   2        0.66       -0.22      1.78 o
  -2   9   2       18.12       12.27      2.54 o
  -1   9   2       45.81       41.69      3.94 o
   0   9   2       41.41       44.59      3.88 o
   1   9   2       14.42       12.85      2.67 o
   2   9   2      333.62      292.64      9.89 o
   3   9   2        0.14        0.54      1.93 o
   4   9   2       63.27       51.51      3.89 o
   5   9   2       15.01       13.11      2.98 o
   6   9   2       31.73       34.64      3.63 o
   7   9   2       71.17       73.81      4.70 o
   8   9   2       59.31       70.53      4.70 o
   9   9   2       31.83       30.23      4.41 o
  10   9   2       84.38       87.29     10.09 o
  11   9   2        6.52        8.00      4.87 o
  12   9   2       22.28       33.39      7.30 o
  13   9   2        0.87        2.09      4.52 o
  14   9   2        0.88        4.17      4.87 o
  15   9   2       11.35       21.56      6.26 o
  16   9   2        0.90        2.43      4.52 o
  17   9   2        0.08       -1.39      3.83 o
  18   9   2        0.00        1.04      4.17 o
  19   9   2        9.43       10.09      5.56 o
  20   9   2        3.58        6.26      5.56 o
  21   9   2        1.86        3.13      4.87 o
  22   9   2        0.17       -1.04      4.87 o
  23   9   2        5.02       21.91      8.00 o
 -20  10   2        0.26        1.86      3.07 o
 -19  10   2        0.92        1.04      3.26 o
 -18  10   2        0.90       -1.18      2.82 o
 -17  10   2        9.93       12.15      3.91 o
 -16  10   2        6.41       14.62      4.05 o
 -15  10   2        2.76        0.80      3.17 o
 -14  10   2        9.15        7.11      2.73 o
 -13  10   2        0.39       -1.18      2.07 o
 -12  10   2        8.66       11.70      3.00 o
 -11  10   2       43.70       42.74      4.41 o
 -10  10   2       22.44       26.03      5.09 o
  -9  10   2       17.03       14.45      2.93 o
  -8  10   2        3.50        1.28      2.21 o
  -7  10   2        0.86        2.14      2.32 o
  -6  10   2        0.00       -0.82      1.94 o
  -5  10   2       28.72       21.54      3.34 o
  -4  10   2      117.73      114.56      6.09 o
  -3  10   2      207.55      200.50      8.16 o
  -2  10   2       85.98       75.62      5.01 o
  -1  10   2       43.77       44.52      4.41 o
   0  10   2      107.61       93.37      5.41 o
   1  10   2        7.40        5.02      2.45 o
   2  10   2       22.94       26.41      3.60 o
   3  10   2        1.84        0.63      2.31 o
   4  10   2       83.95       78.79      6.09 o
   5  10   2       53.80       57.36      5.34 o
   6  10   2       10.11        9.62      3.26 o
   7  10   2        4.36        0.85      2.57 o
   8  10   2      130.44      146.50      8.51 o
   9  10   2       81.34       87.83      6.77 o
  10  10   2       22.46       21.21      6.96 o
  11  10   2       38.60       39.99      8.00 o
  12  10   2       13.42        9.74      5.22 o
  13  10   2        6.00        5.56      4.87 o
  14  10   2        0.62       -0.70      4.17 o
  15  10   2        1.31        3.13      4.87 o
  16  10   2        1.21        2.78      4.87 o
  17  10   2        5.77       13.56      6.61 o
  18  10   2        4.95        6.96      5.56 o
  19  10   2        1.88        8.35      5.56 o
  20  10   2        3.99        7.65      5.56 o
 -17  11   2        1.75        2.85      3.41 o
 -16  11   2        0.00        0.37      3.42 o
 -15  11   2       10.38       13.04      4.05 o
 -14  11   2        0.05        0.11      2.59 o
 -13  11   2        0.08       -0.75      2.30 o
 -12  11   2        0.83        2.21      2.45 o
 -11  11   2        0.78        3.63      2.59 o
 -10  11   2        0.01       -0.59      2.19 o
  -9  11   2        0.41        0.03      2.28 o
  -8  11   2       10.27       13.86      3.91 o
  -7  11   2        0.16       -1.44      2.57 o
  -6  11   2        8.75        7.53      3.31 o
  -5  11   2       12.96       12.83      3.56 o
  -4  11   2        0.40        3.81      2.92 o
  -3  11   2        0.69        0.38      2.67 o
  -2  11   2        0.04        3.11      2.78 o
  -1  11   2       25.28       21.34      4.05 o
   0  11   2       23.24       23.05      4.26 o
   1  11   2       24.30       16.03      3.91 o
   2  11   2       37.72       31.09      4.90 o
   3  11   2       44.35       42.77      5.18 o
   4  11   2       13.56       15.03      3.91 o
   5  11   2      100.11      101.59      7.18 o
   6  11   2        8.51        7.32      3.15 o
   7  11   2        2.17        5.22      3.26 o
   8  11   2        0.77        2.12      2.83 o
   9  11   2        3.44        5.44      3.08 o
  10  11   2        0.21       -1.39      3.83 o
  11  11   2        0.11        1.04      4.52 o
  12  11   2        5.94        4.87      4.87 o
  13  11   2        0.25       -2.09      3.48 o
  14  11   2        0.00       -1.04      4.52 o
  15  11   2        2.67        3.83      5.56 o
  16  11   2        0.68        2.78      5.22 o
 -11  12   2       11.52       12.72      4.16 o
 -10  12   2        2.93        0.64      2.92 o
  -9  12   2        4.39        3.30      3.20 o
  -8  12   2        2.63        2.26      3.20 o
  -7  12   2        0.94       -1.95      2.57 o
  -6  12   2        0.01       -2.61      2.71 o
  -5  12   2        1.28        2.62      4.35 o
  -4  12   2       18.77       18.81      4.43 o
  -3  12   2       40.78       46.87      6.13 o
  -2  12   2        8.56        6.22      3.26 o
  -1  12   2        1.26        3.56      2.83 o
   0  12   2       23.44       20.76      4.26 o
   1  12   2        0.84        0.35      3.48 o
   2  12   2        1.79       -2.42      2.42 o
   3  12   2        4.21        1.47      3.01 o
   4  12   2        0.39        0.48      2.76 o
   5  12   2        4.46        4.41      3.26 o
   6  12   2       24.13       28.44      4.93 o
   7  12   2        1.94        0.48      2.76 o
   8  12   2        3.79        4.49      3.17 o
   9  12   2        0.06        1.94      2.76 o
  10  12   2        5.63        4.52      5.22 o
  11  12   2        6.28        6.96      5.91 o
 -31   1   3        0.22       -1.91      2.71 o
 -30   1   3        0.02       -0.52      2.46 o
 -29   1   3        1.27       -2.09      2.33 o
 -28   1   3        0.67        0.59      2.33 o
 -27   1   3        0.14        2.26      2.46 o
 -26   1   3        3.34       -0.66      2.17 o
 -25   1   3        1.29        1.35      2.33 o
 -24   1   3        4.32       -0.52      1.97 o
 -23   1   3        2.16        0.23      1.83 o
 -22   1   3       36.03        6.97      7.30 o
 -21   1   3       39.24       36.86      5.56 o
 -19   1   3       26.60       41.07      7.48 o
 -17   1   3      148.34      216.85      5.08 o
 -16   1   3       64.65       87.71      2.21 o
 -15   1   3       56.27       74.41      1.81 o
 -14   1   3       16.15       27.96      0.96 o
 -13   1   3      211.40      262.53      3.57 o
 -12   1   3      290.22      335.66      4.72 o
 -11   1   3       14.39       12.93      0.54 o
 -10   1   3      786.91      820.23      7.91 o
  -9   1   3      859.54      907.37      8.63 o
  -8   1   3     1173.72     1240.61     11.58 o
  -7   1   3      280.73      251.23      2.89 o
  -6   1   3       23.28       23.65      0.55 o
  -5   1   3      284.97      232.56      4.70 o
  -4   1   3      628.19      617.70      8.02 o
  -3   1   3      148.07      128.36      2.43 o
  -2   1   3      140.32       99.18      2.09 o
  -1   1   3       75.64       72.71      1.07 o
   0   1   3        5.69        8.69      0.39 o
   1   1   3      244.03      222.72      2.83 o
   2   1   3     1494.98     1353.17     12.93 o
   3   1   3      428.80      439.97      4.92 o
   4   1   3       87.69       76.84      1.21 o
   5   1   3       72.57       56.91      1.06 o
   6   1   3       34.14       43.20      0.97 o
   7   1   3      164.44      173.34      2.33 o
   8   1   3       40.07       42.52      0.96 o
   9   1   3       46.78       48.71      1.03 o
  10   1   3      222.89      305.86      3.87 o
  11   1   3      228.63      266.41      3.88 o
  12   1   3        6.39        4.73      0.51 o
  13   1   3       19.20       15.92      1.00 o
  14   1   3      227.97      438.91      8.20 o
  15   1   3        4.78        7.76      0.78 o
  16   1   3        0.61        0.39      0.63 o
  17   1   3        2.37        1.61      1.14 o
  18   1   3       14.42       16.79      3.07 o
  19   1   3       31.63       19.82      5.22 o
  20   1   3        4.45        2.15      1.54 o
  21   1   3       47.85        6.26      4.17 o
  22   1   3        3.71        0.55      1.89 o
  23   1   3        2.75        0.93      2.18 o
  24   1   3        1.84        0.39      1.88 o
  25   1   3        0.19       -0.15      1.79 o
  26   1   3        1.15        2.72      2.15 o
  27   1   3        8.64       11.04      5.19 o
  28   1   3        6.28        6.49      2.64 o
  29   1   3        0.06        0.73      2.39 o
  30   1   3        0.66        2.89      2.74 o
  31   1   3        0.12        0.38      2.62 o
  32   1   3        0.25        1.04      4.41 o
 -31   2   3        0.74        1.16      2.82 o
 -30   2   3        5.97       -0.75      2.42 o
 -29   2   3        0.67        0.22      2.67 o
 -28   2   3        1.26        1.54      2.57 o
 -27   2   3        0.00       -1.26      1.92 o
 -26   2   3        1.05        0.39      2.43 o
 -25   2   3        8.39        1.04      2.21 o
 -24   2   3        3.96        2.99      2.78 o
 -23   2   3       22.33        5.18      3.48 o
 -22   2   3       10.14       22.26      4.87 o
 -19   2   3      360.94      536.20     11.37 o
 -18   2   3       89.89       71.99      5.91 o
 -17   2   3      100.33      171.37      5.84 o
 -16   2   3        0.01       -0.01      0.75 o
 -15   2   3      109.42      116.50      2.68 o
 -14   2   3      435.84      507.93      8.29 o
 -13   2   3      690.08      879.78     11.19 o
 -12   2   3      348.69      512.21      6.42 o
 -11   2   3      129.79      170.73      2.42 o
 -10   2   3      295.04      312.24      3.52 o
  -9   2   3     3469.34     3706.02     37.07 o
  -8   2   3        3.36        5.17      0.37 o
  -7   2   3     2169.71     2027.12     18.99 o
  -6   2   3      658.37      584.73      6.06 o
  -5   2   3        1.47        1.17      0.23 o
  -4   2   3     2237.95     1906.81     23.81 o
  -3   2   3     1190.87     1077.12     14.95 o
  -2   2   3     1154.89      932.34     11.99 o
  -1   2   3      544.16      396.62      6.00 o
   0   2   3     1152.61     1024.95     14.63 o
   1   2   3       17.96       10.19      0.40 o
   2   2   3        7.48        8.05      0.39 o
   3   2   3        2.61        2.43      0.31 o
   4   2   3      543.73      510.30      5.48 o
   5   2   3     1033.26     1064.66     11.32 o
   6   2   3     1869.90     1968.98     19.74 o
   7   2   3     1721.69     2012.21     20.19 o
   8   2   3       22.04       41.06      0.98 o
   9   2   3      850.17     1175.36     12.21 o
  10   2   3       95.35      116.09      1.84 o
  11   2   3      570.30      833.38      9.67 o
  12   2   3        4.17       10.60      0.74 o
  13   2   3       13.28       16.95      1.04 o
  14   2   3        0.00        2.91      0.74 o
  15   2   3       22.63       30.85      1.70 o
  16   2   3       15.12       24.24      1.75 o
  17   2   3        9.86        7.65      3.48 o
  19   2   3        3.77        4.38      1.69 o
  20   2   3       64.69      126.59     10.43 o
  21   2   3        3.69        2.47      2.37 o
  22   2   3        0.02       -0.04      1.81 o
  23   2   3        0.38        0.74      1.73 o
  24   2   3        5.31        2.19      2.01 o
  25   2   3        1.22        1.21      2.71 o
  26   2   3        2.08        1.70      2.07 o
  27   2   3        0.34        0.05      2.25 o
  28   2   3        2.03        3.42      2.58 o
  29   2   3        0.49       -0.22      2.35 o
  30   2   3        0.91        0.80      2.63 o
  31   2   3        0.07       -2.26      3.93 o
 -31   3   3        2.61        1.56      3.20 o
 -30   3   3        0.04       -0.35      2.71 o
 -29   3   3        0.36        1.16      2.57 o
 -28   3   3        0.53        2.76      2.42 o
 -27   3   3        5.43        0.38      3.13 o
 -26   3   3        0.03       -0.72      2.08 o
 -25   3   3       10.45        5.02      4.17 o
 -24   3   3        2.46        1.77      3.13 o
 -23   3   3        1.48        0.52      1.97 o
 -22   3   3        0.04        0.02      2.26 o
 -20   3   3       26.22       36.86      5.56 o
 -19   3   3      127.73      212.58     34.26 o
 -18   3   3        5.35        7.30      1.67 o
 -17   3   3        0.05        1.30      0.87 o
 -16   3   3       21.19       24.41      2.05 o
 -15   3   3       16.02       19.83      1.99 o
 -14   3   3       20.02       18.96      1.41 o
 -13   3   3        5.41        3.87      0.67 o
 -12   3   3       97.72       91.61      1.92 o
 -11   3   3      265.08      278.12      4.13 o
 -10   3   3      135.28      120.25      1.89 o
  -9   3   3      386.10      429.02      5.64 o
  -8   3   3       46.89       47.66      0.83 o
  -7   3   3      911.93      913.12      8.34 o
  -6   3   3     5792.18     5417.53     48.35 o
  -5   3   3       61.23       67.54      1.15 o
  -4   3   3      183.90      184.10      2.49 o
  -3   3   3      259.63      214.93      2.67 o
  -2   3   3        3.13        3.01      0.29 o
  -1   3   3      146.19      146.76      1.76 o
   0   3   3      304.91      330.02      3.57 o
   1   3   3     1156.83     1071.70     10.34 o
   2   3   3     2108.69     2008.46     19.80 o
   3   3   3      139.50      159.28      2.17 o
   4   3   3       14.27       24.28      0.72 o
   5   3   3      428.79      434.18      4.99 o
   6   3   3       14.96       13.47      0.63 o
   7   3   3      415.87      451.48      5.02 o
   8   3   3        5.52        3.37      0.42 o
   9   3   3      177.11      219.20      3.40 o
  10   3   3       77.60       86.36      1.86 o
  11   3   3      292.80      409.28      5.61 o
  12   3   3      363.20      492.85      7.02 o
  13   3   3        4.31        4.40      0.79 o
  14   3   3       18.22       22.34      2.26 o
  15   3   3        7.68        5.38      1.56 o
  18   3   3        2.68        3.04      2.11 o
  19   3   3        8.21        5.69      3.56 o
  20   3   3        8.12       30.46      5.39 o
  21   3   3        1.64        2.82      2.16 o
  22   3   3        0.61        1.49      1.72 o
  24   3   3        0.05        0.96      1.90 o
  25   3   3        0.34        0.65      2.00 o
  26   3   3        0.01       -0.44      1.90 o
  27   3   3        1.39        3.37      2.30 o
  28   3   3        1.57        0.20      2.30 o
  29   3   3        0.22       -1.91      2.20 o
  30   3   3        0.84        3.76      4.16 o
  31   3   3        0.13        1.04      6.61 o
 -30   4   3        3.10        2.33      3.30 o
 -29   4   3        0.07       -0.26      2.57 o
 -28   4   3        0.16       -0.92      2.08 o
 -27   4   3        5.48       -1.21      3.13 o
 -26   4   3        2.05        3.56      2.57 o
 -25   4   3        1.76        1.83      3.83 o
 -24   4   3        5.10        1.74      2.21 o
 -23   4   3        4.21        2.98      6.43 o
 -21   4   3        1.96        3.48      2.21 o
 -20   4   3        1.07       -0.94      1.58 o
 -19   4   3        3.83        1.74      2.09 o
 -18   4   3       37.98       70.38      6.78 o
 -17   4   3       24.55       33.25      2.96 o
 -16   4   3       16.25       25.02      2.31 o
 -15   4   3        1.02       -0.92      0.92 o
 -14   4   3        2.48        1.33      0.97 o
 -13   4   3       11.89       13.27      1.30 o
 -12   4   3      413.96      451.57      9.71 o
 -11   4   3        5.83        4.01      0.71 o
 -10   4   3      737.34      720.48     13.79 o
  -9   4   3       13.81       15.62      0.70 o
  -8   4   3       46.19       46.19      1.00 o
  -7   4   3      556.01      537.36      5.47 o
  -6   4   3       27.60       21.61      0.65 o
  -5   4   3      189.80      182.99      2.16 o
  -4   4   3      202.45      148.91      2.04 o
  -3   4   3       14.26        9.60      0.55 o
  -2   4   3     1187.98     1118.24     11.19 o
  -1   4   3     2408.78     2202.74     21.32 o
   0   4   3      191.74      162.81      2.11 o
   1   4   3      662.45      671.14      7.04 o
   2   4   3     3458.08     3159.12     31.27 o
   3   4   3     2019.81     1898.19     17.45 o
   4   4   3       15.46       11.04      0.62 o
   5   4   3      188.16      180.77      2.44 o
   6   4   3      374.57      427.03      5.21 o
   7   4   3      220.80      218.01      3.09 o
   8   4   3       73.71      122.99      2.95 o
   9   4   3       18.41       24.92      1.09 o
  10   4   3      422.41      579.03      9.23 o
  11   4   3       95.09      135.02      3.26 o
  12   4   3      121.21      173.08      5.11 o
  13   4   3       23.55       42.91      2.42 o
  14   4   3        0.12        0.02      0.94 o
  15   4   3        1.40        0.55      1.61 o
  16   4   3       16.69       38.60      6.26 o
  17   4   3        0.87       -0.46      1.51 o
  18   4   3       15.77       47.30      6.61 o
  20   4   3        0.13        1.68      1.90 o
  21   4   3        0.76        3.89      2.51 o
  23   4   3        0.15       -1.08      2.07 o
  24   4   3        0.16        0.24      2.07 o
  25   4   3       10.52       26.95      4.69 o
  26   4   3        3.04        4.44      2.80 o
  27   4   3        0.08        0.95      2.80 o
  28   4   3        0.47        0.53      3.66 o
  29   4   3        0.13        1.11      3.59 o
  30   4   3        0.33        2.09      6.26 o
 -29   5   3        2.25        0.60      2.96 o
 -28   5   3        0.78        0.50      2.57 o
 -27   5   3        6.12        4.81      6.61 o
 -26   5   3        5.98       23.30      5.56 o
 -25   5   3        0.01        0.02      2.33 o
 -24   5   3        3.38        4.93      3.13 o
 -23   5   3       18.80       40.69      5.91 o
 -22   5   3        9.91       23.30      4.87 o
 -21   5   3        5.90        4.47      5.74 o
 -20   5   3        4.78        2.43      4.69 o
 -18   5   3       86.46      127.18      6.26 o
 -17   5   3       31.28       36.78      2.83 o
 -16   5   3       62.87       82.74      3.92 o
 -15   5   3       82.42      106.29      4.50 o
 -14   5   3       87.08      109.31      5.39 o
 -13   5   3        1.36        1.04      1.07 o
 -12   5   3       29.21       21.01      1.72 o
 -11   5   3      146.53      131.14      3.82 o
 -10   5   3      237.16      231.22      4.83 o
  -9   5   3      184.29      143.19      2.93 o
  -8   5   3       82.90       79.24      1.88 o
  -7   5   3      630.05      543.24      7.51 o
  -6   5   3      228.07      209.84      3.50 o
  -5   5   3      338.82      276.31      4.27 o
  -4   5   3      662.58      629.34      8.50 o
  -3   5   3      307.93      266.10      4.18 o
  -2   5   3        0.10        0.25      0.39 o
  -1   5   3      103.37       74.77      1.71 o
   0   5   3       63.62       53.07      1.41 o
   1   5   3      122.75      126.62      2.06 o
   2   5   3       36.50       24.86      0.98 o
   3   5   3        0.45        2.32      0.54 o
   4   5   3      272.42      309.29      4.95 o
   5   5   3        2.58        1.11      0.49 o
   6   5   3        8.78       13.81      0.86 o
   7   5   3       53.77       73.94      1.80 o
   8   5   3       87.36      124.65      2.81 o
   9   5   3        0.15        0.53      0.65 o
  10   5   3       15.46       20.53      2.54 o
  11   5   3       13.96       14.21      1.89 o
  12   5   3       17.88       25.61      2.75 o
  13   5   3       85.40      102.95      6.27 o
  14   5   3       26.73       45.79      4.54 o
  15   5   3       17.02       34.35      4.54 o
  16   5   3       79.95      131.72      7.50 o
  17   5   3        3.31        0.15      2.57 o
  18   5   3        0.72       -0.39      1.93 o
  19   5   3        1.09       -1.28      2.01 o
  20   5   3       21.47       56.37      5.64 o
  21   5   3       12.40       26.11      4.54 o
  22   5   3        5.38        6.96      3.77 o
  23   5   3        2.92        3.09      3.21 o
  24   5   3        8.95       27.79      4.90 o
  25   5   3        0.06       -1.88      2.39 o
  26   5   3        1.34       -0.73      6.61 o
  27   5   3        0.64        0.25      3.56 o
  28   5   3        0.56       -0.53      5.39 o
  29   5   3        1.60        0.35      5.56 o
 -28   6   3        1.10        7.00      3.65 o
 -27   6   3        0.52        0.50      2.82 o
 -26   6   3        0.39       -0.23      2.57 o
 -25   6   3        5.35       10.84     11.13 o
 -24   6   3        0.01       -2.07      2.96 o
 -23   6   3        9.98       28.52      6.26 o
 -22   6   3        0.82        0.77      2.33 o
 -20   6   3        1.61        5.60      3.13 o
 -19   6   3       15.32       22.26      4.87 o
 -16   6   3       23.04       35.53      3.08 o
 -15   6   3        5.77        7.57      2.31 o
 -14   6   3        4.59        9.87      1.64 o
 -13   6   3      150.02      163.41      8.78 o
 -12   6   3       70.84       72.34      3.13 o
 -11   6   3      657.14      669.82     13.56 o
 -10   6   3     1798.08     1851.98     33.47 o
  -9   6   3       76.18       83.81      2.83 o
  -8   6   3        3.06        2.32      0.92 o
  -7   6   3       23.87       26.27      1.57 o
  -6   6   3       33.56       29.58      1.32 o
  -5   6   3       54.27       62.74      1.75 o
  -4   6   3      678.13      570.09      8.01 o
  -3   6   3      486.51      435.83      6.99 o
  -2   6   3      229.22      217.85      4.14 o
  -1   6   3        2.56        2.36      0.72 o
   0   6   3        0.51       -0.56      0.56 o
   1   6   3       11.87        8.39      0.89 o
   2   6   3        6.90        9.93      0.98 o
   3   6   3      121.66      121.10      3.50 o
   4   6   3      275.87      257.09      5.10 o
   5   6   3       12.99        8.49      1.09 o
   6   6   3        6.52        8.75      1.12 o
   7   6   3       36.16       36.67      1.79 o
   8   6   3      192.82      204.48      4.98 o
   9   6   3        9.34       20.06      2.56 o
  10   6   3      209.05      248.18     10.69 o
  11   6   3       74.25       87.60      6.15 o
  12   6   3       12.52       17.85      5.39 o
  13   6   3        7.31        3.73      2.82 o
  14   6   3       91.05      178.75     12.52 o
  16   6   3       25.17       21.91      5.56 o
  17   6   3        3.07        3.48      2.71 o
  18   6   3       12.50       36.38      4.75 o
  19   6   3       15.48       30.05      4.54 o
  20   6   3       12.85       29.03      4.54 o
  21   6   3        2.48        5.93      3.03 o
  23   6   3       21.60        2.78      4.87 o
  24   6   3        0.04        1.36      3.17 o
  25   6   3        0.64        4.68      3.56 o
  26   6   3        0.06        1.62      3.66 o
  27   6   3        0.01       -1.39      3.44 o
  28   6   3        0.52        0.00      5.22 o
 -26   7   3        2.32        2.41      4.87 o
 -25   7   3        3.97       10.78      3.69 o
 -24   7   3        0.01        0.17      2.71 o
 -23   7   3        7.45       11.60      9.39 o
 -21   7   3       11.49       10.12     11.13 o
 -20   7   3        7.28        6.72      7.13 o
 -18   7   3       19.78       18.73      8.35 o
 -17   7   3       11.36       27.47      5.56 o
 -16   7   3        0.21       -2.21      2.21 o
 -15   7   3      147.81       90.42      8.69 o
 -14   7   3      131.43      170.20      5.76 o
 -13   7   3       12.07       14.15      1.90 o
 -12   7   3      305.34      331.01      9.10 o
 -11   7   3        0.82        0.12      1.28 o
 -10   7   3      114.53      103.88      3.87 o
  -9   7   3       91.01       97.85      3.69 o
  -8   7   3       18.01       16.33      1.90 o
  -7   7   3      217.79      195.54      4.81 o
  -6   7   3       69.61       65.31      2.63 o
  -5   7   3      289.95      279.52      6.09 o
  -4   7   3       25.49       30.03      1.98 o
  -3   7   3      169.75      135.59      3.80 o
  -2   7   3       18.85       14.62      1.49 o
  -1   7   3       81.42       70.67      2.59 o
   0   7   3      175.72      140.33      4.26 o
   1   7   3       83.45       65.25      2.50 o
   2   7   3       50.74       35.44      2.12 o
   3   7   3       71.98       77.02      3.61 o
   4   7   3      150.57      122.22      4.03 o
   5   7   3       80.05       59.21      3.69 o
   6   7   3       93.80       77.67      4.20 o
   7   7   3       11.76       17.57      3.65 o
   8   7   3      117.04      106.72      6.73 o
   9   7   3       79.52       86.43      8.69 o
  10   7   3       46.92       60.95      5.53 o
  11   7   3        5.67       12.17      3.42 o
  12   7   3        0.41        0.35      2.46 o
  13   7   3        3.19        3.16      2.82 o
  14   7   3       46.54       74.11      9.56 o
  15   7   3        4.67        9.39      3.69 o
  16   7   3        1.87        2.42      3.07 o
  17   7   3        3.24        8.00      5.04 o
  18   7   3       36.57       83.12      9.39 o
  19   7   3        0.16       -0.97      2.92 o
  20   7   3        1.38        6.22      3.31 o
  21   7   3        0.14        3.83      4.87 o
  22   7   3        0.57        0.70      3.20 o
  23   7   3        0.17        0.01      3.07 o
  24   7   3        0.22       -2.43      3.20 o
  25   7   3        4.40       -1.39      4.87 o
  26   7   3        3.16       -2.09      4.87 o
 -25   8   3       33.30       26.78      7.30 o
 -23   8   3        3.97        4.41      3.26 o
 -22   8   3        0.00       -0.51      2.82 o
 -21   8   3        3.48        3.89      2.67 o
 -20   8   3        0.07       -0.89      2.67 o
 -19   8   3       14.06        9.51      5.22 o
 -17   8   3       32.27       52.86      6.96 o
 -16   8   3        2.68        5.75      4.00 o
 -15   8   3        7.46        7.86      5.04 o
 -14   8   3       25.66       26.49      3.34 o
 -13   8   3        2.54        3.40      2.14 o
 -12   8   3       57.99       61.69      4.27 o
 -11   8   3        0.13       -1.20      1.99 o
 -10   8   3      225.31      240.79      6.65 o
  -9   8   3      170.07      184.66      5.56 o
  -8   8   3       42.52       38.42      2.67 o
  -7   8   3       74.59       76.88      3.41 o
  -6   8   3       42.81       38.70      2.67 o
  -5   8   3      267.68      254.73      6.82 o
  -4   8   3      519.50      460.37     10.31 o
  -3   8   3      271.57      237.37      6.45 o
  -2   8   3       60.73       60.31      2.99 o
  -1   8   3      190.86      195.03      6.19 o
   0   8   3       11.86       10.59      2.35 o
   1   8   3       49.66       35.41      3.36 o
   2   8   3      142.51      137.02      5.97 o
   3   8   3      123.63      127.46      5.73 o
   4   8   3        7.20        8.16      3.73 o
   5   8   3       28.96       30.12      3.12 o
   6   8   3        0.12       -0.10      1.50 o
   7   8   3       33.30       29.09      3.88 o
   8   8   3      144.34      123.98      9.56 o
   9   8   3      166.30      209.45     10.32 o
  10   8   3       46.91       56.87      5.64 o
  11   8   3       57.25       62.85      6.02 o
  12   8   3        7.40        7.82      3.44 o
  13   8   3        0.98        2.96      3.20 o
  14   8   3       56.91       96.92      7.37 o
  15   8   3       64.89      121.42      8.24 o
  16   8   3       11.84       19.89      4.67 o
  17   8   3        3.98        3.48      4.87 o
  18   8   3        4.10        6.96      5.56 o
  19   8   3       10.59       24.69      7.30 o
  20   8   3        0.01        0.70      4.87 o
  21   8   3        0.26        0.35      4.87 o
  22   8   3        3.15        8.35      6.61 o
  23   8   3        1.59       -0.97      3.26 o
  24   8   3        1.97       -1.89      4.69 o
 -22   9   3        0.51        1.51      3.31 o
 -21   9   3        0.32       -1.91      2.95 o
 -20   9   3        0.01        0.51      3.01 o
 -19   9   3       13.19       13.71      6.26 o
 -18   9   3       11.19       11.85      3.56 o
 -17   9   3       11.17       13.42      3.81 o
 -16   9   3        4.05        7.48      3.44 o
 -15   9   3       11.43       13.96      3.81 o
 -14   9   3       25.00       32.26      3.79 o
 -13   9   3        3.34        1.97      2.19 o
 -12   9   3       35.96       45.87      4.41 o
 -11   9   3       29.46       32.33      4.01 o
 -10   9   3        0.93        1.22      1.99 o
  -9   9   3       12.33       11.60      2.64 o
  -8   9   3       35.73       27.98      3.34 o
  -7   9   3        4.74        4.68      2.19 o
  -6   9   3       18.77       10.44      2.47 o
  -5   9   3        9.79        8.31      2.50 o
  -4   9   3       75.95       62.69      4.51 o
  -3   9   3      206.02      184.17      7.33 o
  -2   9   3      203.38      199.03      7.79 o
  -1   9   3       11.25        8.30      2.50 o
   0   9   3        9.88       11.30      2.62 o
   1   9   3        0.08       -0.84      1.73 o
   2   9   3       23.35       21.31      3.16 o
   3   9   3        2.58        4.15      2.14 o
   4   9   3      131.97      113.00      5.72 o
   5   9   3        2.73        2.24      2.05 o
   6   9   3       44.56       39.65      3.78 o
   7   9   3        6.39        7.30      2.45 o
   8   9   3       29.86       38.95     10.43 o
   9   9   3       14.32       16.39      4.16 o
  10   9   3       19.92       22.39      5.39 o
  11   9   3        6.44       13.88      4.69 o
  12   9   3        0.32        2.96      3.44 o
  13   9   3       15.25       16.64      5.56 o
  14   9   3       14.76        8.00      5.56 o
  15   9   3       10.73       15.65      6.26 o
  16   9   3        3.13        8.00      5.91 o
  17   9   3        0.03        1.74      4.87 o
  18   9   3        7.65       18.43      6.96 o
  19   9   3       11.21       28.86      8.00 o
  20   9   3        2.32        5.56      5.56 o
  21   9   3        0.33        0.35      4.87 o
  22   9   3        0.24        2.09      5.91 o
 -20  10   3        0.26        6.93      3.81 o
 -19  10   3        1.14        2.25      3.51 o
 -18  10   3        0.42        1.79      3.31 o
 -17  10   3        1.22        5.17      3.34 o
 -16  10   3       12.07       10.95      5.39 o
 -15  10   3       21.66       27.57      3.91 o
 -14  10   3        6.56        4.36      2.39 o
 -13  10   3        2.70        5.05      2.67 o
 -12  10   3        0.98        1.17      2.39 o
 -11  10   3        7.75        8.76      2.81 o
 -10  10   3        0.01        0.99      2.14 o
  -9  10   3       11.21       10.92      2.75 o
  -8  10   3        0.03       -1.33      1.96 o
  -7  10   3        7.91        5.01      2.54 o
  -6  10   3       26.20       24.61      3.54 o
  -5  10   3       37.17       37.69      4.08 o
  -4  10   3        5.53        5.29      2.50 o
  -3  10   3       32.97       36.31      4.04 o
  -2  10   3       20.29       19.43      3.14 o
  -1  10   3        2.12        2.72      2.19 o
   0  10   3        1.09        1.59      2.19 o
   1  10   3      119.89      106.41      5.88 o
   2  10   3      236.38      223.50      8.77 o
   3  10   3        5.83        4.01      2.45 o
   4  10   3        2.11        1.87      2.19 o
   5  10   3        2.39        4.15      2.62 o
   6  10   3        4.01        3.19      2.28 o
   7  10   3        3.22        0.07      2.15 o
   8  10   3       21.10       19.09      4.65 o
   9  10   3      132.25      147.11     13.91 o
  10  10   3       26.69       21.21      6.96 o
  11  10   3        0.82        5.22      5.56 o
  12  10   3        3.12       12.52      6.26 o
  13  10   3       16.74       25.39      7.65 o
  14  10   3        1.37        0.00      4.17 o
  15  10   3        0.07       -2.78      4.52 o
  16  10   3        1.20        3.83      4.87 o
  17  10   3        4.85        5.22      5.22 o
  18  10   3        0.03       -3.48      4.52 o
  19  10   3        0.30       -0.70      4.87 o
 -16  11   3        0.63       -0.68      3.07 o
 -15  11   3       11.97       11.01      6.61 o
 -14  11   3        0.02        0.51      2.64 o
 -13  11   3       15.39       23.73      3.77 o
 -12  11   3       50.66       65.41      5.25 o
 -11  11   3       14.63       21.35      3.69 o
 -10  11   3        1.27       -2.05      2.34 o
  -9  11   3       18.52       10.57      3.05 o
  -8  11   3       17.64       16.26      3.40 o
  -7  11   3        2.98        1.31      2.44 o
  -6  11   3       14.67       13.41      3.20 o
  -5  11   3       28.40       27.21      3.82 o
  -4  11   3       33.06       32.61      3.98 o
  -3  11   3        7.00        7.74      2.61 o
  -2  11   3        0.11       -1.93      1.93 o
  -1  11   3        0.99       -0.88      1.98 o
   0  11   3        0.05       -1.01      2.10 o
   1  11   3        0.06        2.03      2.28 o
   2  11   3       51.11       41.86      4.30 o
   3  11   3        6.62       10.33      3.51 o
   4  11   3       23.29       33.61      5.01 o
   5  11   3        4.19        1.04      2.76 o
   6  11   3       34.99       42.49      5.43 o
   7  11   3        0.01        1.04      2.89 o
   8  11   3        1.19       -2.09      4.52 o
   9  11   3        2.31        1.74      5.22 o
  10  11   3        2.44        0.70      4.87 o
  11  11   3        1.46       -0.35      5.22 o
  12  11   3        0.52       -1.74      4.87 o
  13  11   3        9.76        3.83      5.22 o
  14  11   3        4.38       11.82      6.61 o
  15  11   3        3.73        8.00      6.26 o
 -10  12   3        3.80       -1.39      5.22 o
  -9  12   3        0.05        0.68      2.67 o
  -8  12   3        6.47        7.12      3.56 o
  -7  12   3       57.21       62.31      9.39 o
  -6  12   3       33.21       43.12      5.93 o
  -5  12   3        2.28        5.96      3.42 o
  -4  12   3        5.82        2.81      2.83 o
  -3  12   3        0.04        2.46      2.92 o
  -2  12   3       13.89       17.04      4.17 o
  -1  12   3       56.80       49.78      5.76 o
   0  12   3        0.01       -0.32      2.83 o
   1  12   3       29.17       26.26      5.91 o
   2  12   3        5.17        4.43      3.08 o
   3  12   3        0.40        1.04      2.67 o
   4  12   3        4.42        4.33      3.08 o
   5  12   3        0.02       -1.60      2.31 o
   6  12   3        2.39        1.13      2.68 o
   7  12   3        9.30        9.98      3.59 o
   8  12   3        1.28        3.83      5.22 o
   9  12   3        2.03        1.04      4.87 o
 -31   0   4       13.70        3.83      4.52 o
 -30   0   4        0.15        1.39      3.48 o
 -29   0   4        1.96       -1.39      3.48 o
 -28   0   4        0.61       -0.35      3.13 o
 -27   0   4        0.27       -2.09      2.78 o
 -26   0   4        3.18        0.35      3.13 o
 -25   0   4        8.66        0.00      2.78 o
 -24   0   4       59.64       12.17      4.17 o
 -23   0   4        1.67       -1.74      2.43 o
 -22   0   4       33.06        3.13      2.78 o
 -21   0   4       12.61        4.17      2.43 o
 -20   0   4        4.61        5.56      2.78 o
 -19   0   4       40.16       40.82      8.00 o
 -18   0   4     1584.75     2354.30     48.57 o
 -17   0   4      762.45     1007.45     21.89 o
 -16   0   4       53.16       89.90      3.44 o
 -15   0   4      195.70      288.25      6.48 o
 -14   0   4       91.96      112.67      2.79 o
 -13   0   4      605.57      730.55     13.15 o
 -12   0   4      830.95     1193.36     19.26 o
 -11   0   4     1003.45     1110.64     16.19 o
 -10   0   4      331.96      323.77      4.50 o
  -9   0   4     1117.52     1082.03     17.71 o
  -8   0   4      125.10      102.71      1.87 o
  -7   0   4      577.74      582.84      7.90 o
  -6   0   4      710.64      614.87      7.73 o
  -5   0   4     1389.13     1269.93     15.43 o
  -4   0   4     1974.47     1842.48     31.40 o
  -3   0   4       10.06        9.62      0.77 o
  -2   0   4       44.04       40.87      1.14 o
  -1   0   4        6.33        4.30      0.37 o
   0   0   4       96.38      118.22      2.07 o
   1   0   4     3450.95     3393.96     79.86 o
   2   0   4     1996.43     1941.71     28.47 o
   3   0   4      737.48      785.33     11.03 o
   4   0   4       62.25       94.09      1.96 o
   5   0   4      392.36      405.42      6.18 o
   6   0   4      234.38      202.03      3.57 o
   7   0   4     1931.28     2081.72     33.98 o
   8   0   4     8235.80     9318.47    115.43 o
   9   0   4        7.15       21.51      1.29 o
  10   0   4      144.65      161.63      3.57 o
  11   0   4     1275.42     1819.41     27.49 o
  12   0   4       17.47       13.23      1.42 o
  13   0   4       51.68       99.01      4.75 o
  14   0   4        5.61       13.10      2.17 o
  16   0   4        4.14        2.30      1.83 o
  17   0   4        3.50        3.48      2.21 o
  18   0   4        5.57        8.78      6.96 o
  19   0   4        6.91        2.78      6.09 o
  21   0   4        0.31        0.51      2.08 o
  22   0   4        5.86        1.54      2.57 o
  23   0   4       10.23        1.57      3.48 o
  24   0   4        4.97        1.74      4.00 o
  25   0   4       13.83       13.40     12.69 o
  26   0   4        0.29       -0.42      2.96 o
  27   0   4        4.57        6.54      7.48 o
  28   0   4        0.19       -0.11      3.17 o
  29   0   4        0.15       -3.01      3.01 o
  30   0   4        0.05        0.35      3.93 o
  31   0   4        0.02        2.09      5.91 o
 -31   1   4        0.44       -1.53      3.48 o
 -30   1   4        2.64        0.67      2.82 o
 -29   1   4        0.64       -1.39      2.46 o
 -28   1   4        2.13        0.13      2.57 o
 -27   1   4        7.38        1.77      3.48 o
 -26   1   4        4.69       -0.59      1.92 o
 -25   1   4        3.49        0.55      2.08 o
 -24   1   4        1.92        0.07      1.83 o
 -23   1   4        3.62        1.96      3.83 o
 -22   1   4       21.31       22.95      4.52 o
 -21   1   4       68.17       13.74      4.52 o
 -19   1   4      376.21      298.39     15.30 o
 -18   1   4       13.37       28.25      1.60 o
 -17   1   4      102.17      148.63      3.43 o
 -16   1   4        1.30        4.29      1.23 o
 -15   1   4      101.95      136.24      2.82 o
 -14   1   4        2.07        2.19      0.44 o
 -13   1   4       40.64       42.13      1.09 o
 -12   1   4      764.60      823.37     10.08 o
 -11   1   4      126.74      129.84      1.97 o
 -10   1   4        1.07        0.58      0.21 o
  -9   1   4       37.18       58.57      0.92 o
  -8   1   4      787.74      800.94     11.39 o
  -7   1   4       88.46       91.12      1.60 o
  -6   1   4     1296.45     1185.49     20.11 o
  -5   1   4       67.26       64.35      1.30 o
  -4   1   4       13.44        9.29      0.55 o
  -3   1   4      533.97      541.25      7.05 o
  -2   1   4      248.47      263.33      3.35 o
  -1   1   4      430.76      383.98      4.74 o
   0   1   4       11.21       17.50      0.51 o
   1   1   4       39.81       40.94      0.73 o
   2   1   4       64.48       70.76      1.09 o
   3   1   4     2659.15     2729.81     32.66 o
   4   1   4        4.42        9.08      0.53 o
   5   1   4      754.50      777.62      7.93 o
   6   1   4     1924.95     1984.75     19.03 o
   7   1   4      255.02      235.92      3.05 o
   8   1   4       38.60       59.89      1.29 o
   9   1   4      303.12      356.44      4.52 o
  10   1   4       36.10       31.19      1.00 o
  11   1   4      126.50      235.27      3.68 o
  12   1   4      294.49      500.95      7.31 o
  13   1   4      146.65      253.85      6.54 o
  14   1   4       68.56       80.15      4.90 o
  15   1   4       45.06      101.61      3.75 o
  16   1   4       27.21       39.00      5.26 o
  17   1   4       20.31       21.72      6.26 o
  18   1   4        0.39       -0.34      1.25 o
  19   1   4       19.86       57.97     10.61 o
  20   1   4       19.78        7.07      1.97 o
  21   1   4        0.02       -1.06      1.59 o
  22   1   4        0.41        0.14      1.73 o
  23   1   4       18.84       11.15      5.39 o
  24   1   4        6.53        4.21      2.47 o
  25   1   4        1.21        2.04      2.13 o
  26   1   4        1.09        4.37      2.54 o
  27   1   4        0.43        2.19      2.51 o
  28   1   4        0.04       -0.68      2.86 o
  29   1   4        0.93        0.03      3.06 o
  30   1   4        0.10        1.16      3.21 o
  31   1   4        0.31       -3.91      3.91 o
 -30   2   4        0.11        1.06      2.76 o
 -29   2   4        4.89       -0.05      2.78 o
 -28   2   4        5.11        0.30      2.42 o
 -27   2   4        0.34       -0.42      2.33 o
 -26   2   4        4.83        2.73      2.42 o
 -24   2   4        2.53       -1.41      1.83 o
 -23   2   4        6.51        6.64      3.13 o
 -22   2   4       57.63       37.27      5.22 o
 -21   2   4      111.08      194.70     24.00 o
 -20   2   4       35.25       52.38      4.29 o
 -19   2   4      179.18      159.63      9.74 o
 -18   2   4      147.58      155.10      9.39 o
 -17   2   4       42.08       68.84      4.18 o
 -16   2   4      124.85      175.37      3.94 o
 -15   2   4        1.26        1.86      0.51 o
 -14   2   4       35.40       38.95      1.15 o
 -13   2   4      146.27      126.74      2.26 o
 -12   2   4     1003.32     1070.84     12.37 o
 -11   2   4       37.50       37.46      0.86 o
 -10   2   4       20.34       29.98      0.82 o
  -9   2   4      692.32      697.37     11.40 o
  -8   2   4      121.53      110.88      1.50 o
  -7   2   4      124.04      117.63      1.48 o
  -6   2   4     1989.80     1861.34     21.46 o
  -5   2   4     1836.37     1599.81     21.90 o
  -4   2   4     2252.38     2088.47     28.23 o
  -3   2   4     1385.77     1239.25     17.18 o
  -2   2   4     2277.05     2016.58     27.37 o
  -1   2   4     4154.34     3748.35     41.51 o
   0   2   4      448.88      412.71      6.06 o
   1   2   4      515.29      457.72      5.69 o
   2   2   4     1774.54     1667.12     15.93 o
   3   2   4     1860.37     1703.34     16.48 o
   4   2   4      576.84      673.10      7.21 o
   5   2   4     1276.61     1460.93     15.37 o
   6   2   4      143.84      150.47      2.17 o
   7   2   4      567.59      505.26      6.72 o
   8   2   4        3.21        4.32      0.51 o
   9   2   4        3.09        1.15      0.42 o
  10   2   4      182.01      274.28      4.70 o
  11   2   4        5.64        2.98      0.62 o
  12   2   4        2.35        3.08      0.72 o
  13   2   4       14.19       32.31      2.97 o
  14   2   4        1.15        0.25      0.94 o
  15   2   4       22.57       14.95      4.17 o
  16   2   4       87.05      186.79      6.64 o
  17   2   4        0.95       -0.02      1.43 o
  18   2   4        3.74       10.91      5.77 o
  19   2   4       12.53       33.54     10.26 o
  20   2   4       11.82       25.99      8.00 o
  21   2   4       21.83       58.48     10.26 o
  22   2   4        0.12        1.09      2.19 o
  23   2   4        3.82        2.95      2.39 o
  24   2   4        4.99        2.66      2.52 o
  25   2   4        0.20       -2.19      2.19 o
  26   2   4        0.16       -0.09      2.47 o
  27   2   4        0.19       -2.21      2.54 o
  28   2   4        4.10        5.04      3.20 o
  29   2   4        0.06       -1.95      2.93 o
  30   2   4        1.49       -2.78      3.69 o
 -30   3   4        0.03       -0.20      2.57 o
 -29   3   4        0.02       -1.04      2.46 o
 -28   3   4        0.56        0.55      2.33 o
 -27   3   4        4.21        2.80      4.69 o
 -26   3   4       17.89       -0.40      3.65 o
 -25   3   4       14.48        4.80      5.39 o
 -24   3   4        1.70       -0.43      2.08 o
 -23   3   4        6.19       16.69      4.17 o
 -22   3   4        0.02        2.96      1.97 o
 -21   3   4       40.53       81.78      4.24 o
 -20   3   4       21.77       29.65      2.44 o
 -19   3   4       55.70       82.44      4.27 o
 -18   3   4      345.08      449.37     12.44 o
 -17   3   4      375.76      463.84     12.44 o
 -16   3   4       79.72      105.52      5.04 o
 -15   3   4       20.82       26.72      1.99 o
 -14   3   4      125.19      131.86      3.59 o
 -13   3   4      303.75      351.01      5.87 o
 -12   3   4        0.75        3.19      0.51 o
 -11   3   4       90.27       87.46      1.97 o
 -10   3   4       92.78       77.23      2.02 o
  -9   3   4      161.44      147.60      2.29 o
  -8   3   4     1086.46     1053.46     10.82 o
  -7   3   4      392.83      342.40      3.90 o
  -6   3   4        9.48        8.58      0.46 o
  -5   3   4      104.18      112.14      2.41 o
  -4   3   4       32.93       22.06      0.77 o
  -3   3   4       12.58       10.88      0.60 o
  -2   3   4      257.39      206.81      3.27 o
  -1   3   4      150.26      141.73      2.29 o
   0   3   4       51.95       42.70      1.06 o
   1   3   4        8.91        3.79      0.37 o
   2   3   4      120.22       94.57      1.53 o
   3   3   4      253.49      222.11      2.72 o
   4   3   4     1031.28      975.21     10.24 o
   5   3   4      421.26      431.80      5.20 o
   6   3   4        1.69        5.14      0.52 o
   7   3   4       55.79       68.27      1.66 o
   8   3   4      110.86      122.39      2.75 o
   9   3   4       22.28       19.88      1.15 o
  10   3   4      151.10      193.45      4.23 o
  11   3   4       92.97      127.45      3.14 o
  12   3   4        5.07        4.02      0.90 o
  13   3   4       39.86       62.77      3.58 o
  14   3   4        9.63       24.75      2.66 o
  15   3   4       69.19      158.74      6.03 o
  16   3   4       16.87       34.02      4.41 o
  17   3   4        6.24        6.05      3.41 o
  18   3   4       19.39       39.26      7.30 o
  19   3   4       10.79       40.51      4.90 o
  20   3   4        1.52       -0.29      1.99 o
  21   3   4        5.33       15.17      3.91 o
  22   3   4       12.07        3.10      5.39 o
  23   3   4        6.35       10.58      4.79 o
  24   3   4        0.00       -0.17      2.27 o
  25   3   4        3.64        5.67      5.19 o
  26   3   4        2.10        0.34      2.71 o
  27   3   4        0.49       -0.49      2.64 o
  28   3   4        1.10        1.28      3.06 o
  29   3   4        1.41        3.32      3.57 o
  30   3   4        0.55       -1.56      3.93 o
 -29   4   4        0.07       -1.56      2.46 o
 -28   4   4        1.74        0.71      2.57 o
 -27   4   4        2.06       -0.20      2.33 o
 -26   4   4        3.29       -0.04      2.33 o
 -25   4   4        5.65        4.72      4.69 o
 -24   4   4        2.02        2.43      2.46 o
 -23   4   4       22.89       38.25      5.56 o
 -22   4   4        0.01       -0.20      2.08 o
 -21   4   4        6.64        3.13      3.13 o
 -20   4   4        8.97       10.83      2.69 o
 -19   4   4       54.31       72.80      4.87 o
 -18   4   4        0.86        0.54      1.07 o
 -17   4   4       17.59       28.04      2.31 o
 -16   4   4       36.77       36.73      2.50 o
 -15   4   4       14.71       11.95      1.67 o
 -14   4   4        0.89        2.72      1.05 o
 -13   4   4       80.58       84.68      2.47 o
 -12   4   4        0.27        0.35      0.54 o
 -11   4   4       20.92       18.57      1.30 o
 -10   4   4       40.84       32.54      1.65 o
  -9   4   4       40.77       32.77      1.67 o
  -8   4   4      117.85      140.49      2.51 o
  -7   4   4      252.54      238.51      3.65 o
  -6   4   4       13.44       11.96      0.68 o
  -5   4   4      200.31      209.88      2.91 o
  -4   4   4     1146.29     1009.41     11.16 o
  -3   4   4     1129.16      954.81     10.91 o
  -2   4   4      500.98      459.51      5.63 o
  -1   4   4      129.88      105.21      1.79 o
   0   4   4      118.70       86.08      1.49 o
   1   4   4       10.57       12.16      0.71 o
   2   4   4       83.16       92.13      1.57 o
   3   4   4      136.91      160.68      2.50 o
   4   4   4      444.71      424.13      6.48 o
   5   4   4      138.19      133.20      2.76 o
   6   4   4      364.31      424.43      6.92 o
   7   4   4       79.78      107.09      2.51 o
   8   4   4      402.22      342.81      6.63 o
   9   4   4       39.02       39.54      1.86 o
  10   4   4       33.60       64.79      2.46 o
  11   4   4       55.62       59.00      2.36 o
  12   4   4        0.03       -0.63      1.20 o
  13   4   4       34.38       59.98      3.69 o
  14   4   4        1.31        2.02      1.56 o
  15   4   4       71.73      114.55     13.56 o
  16   4   4        2.87        2.46      1.93 o
  17   4   4       31.65       88.33      6.15 o
  18   4   4       84.00      200.32     27.82 o
  19   4   4        6.85       10.60      3.97 o
  20   4   4        3.03       12.96      3.66 o
  21   4   4       26.48       98.28      7.01 o
  22   4   4       11.30       34.59      5.91 o
  23   4   4        0.56        0.69      2.39 o
  24   4   4        1.55       -0.47      2.39 o
  25   4   4        0.05        0.00      2.61 o
  26   4   4        2.37        6.86      2.94 o
  27   4   4        1.23        2.24      2.87 o
  28   4   4        0.22       -0.55      2.85 o
  29   4   4        0.00       -0.27      3.91 o
 -28   5   4        0.73        1.56      2.82 o
 -27   5   4        5.22        7.18      8.87 o
 -25   5   4       12.08       31.65      5.91 o
 -24   5   4        3.58        0.35      3.13 o
 -23   5   4        5.06        9.44      7.48 o
 -22   5   4        1.76        2.89      2.61 o
 -21   5   4        0.76       -1.84      2.08 o
 -20   5   4        0.00       -0.34      1.39 o
 -19   5   4       68.94      100.38      4.68 o
 -18   5   4       32.70       41.27      2.83 o
 -17   5   4       67.51      100.42      4.50 o
 -16   5   4      151.62      180.67      6.24 o
 -15   5   4        0.40        0.37      1.08 o
 -14   5   4       57.94       59.61      3.23 o
 -13   5   4        0.09        0.16      0.88 o
 -12   5   4       75.98       75.37      2.80 o
 -11   5   4        9.72        7.28      0.88 o
 -10   5   4       20.66       24.76      2.01 o
  -9   5   4     1299.76     1187.84     19.07 o
  -8   5   4      223.78      194.83      4.80 o
  -7   5   4      155.85      138.20      3.73 o
  -6   5   4        0.17       -0.49      0.68 o
  -5   5   4      236.85      209.14      4.42 o
  -4   5   4       60.62       52.66      1.84 o
  -3   5   4      117.55      105.71      2.41 o
  -2   5   4        5.07        7.89      0.65 o
  -1   5   4      231.68      202.54      3.36 o
   0   5   4      180.16      156.88      2.81 o
   1   5   4        5.41        3.80      0.74 o
   2   5   4        9.50       16.39      0.97 o
   3   5   4       84.12       76.25      1.99 o
   4   5   4      151.82      141.80      2.82 o
   5   5   4       61.46       55.09      1.74 o
   6   5   4      427.20      464.40      8.06 o
   7   5   4      320.32      371.28      7.38 o
   8   5   4        0.08       -0.52      0.87 o
   9   5   4      391.47      513.43     10.78 o
  10   5   4       37.52       64.58      3.16 o
  11   5   4       94.08      104.68      5.74 o
  12   5   4        0.62        3.13      2.46 o
  13   5   4        0.16        0.39      2.26 o
  14   5   4       14.54       21.02      7.48 o
  15   5   4        0.45       -0.36      1.68 o
  16   5   4        1.77        2.95      2.50 o
  17   5   4       35.72       73.61      6.02 o
  19   5   4       24.95       64.86      6.27 o
  20   5   4        9.99       20.57      4.18 o
  21   5   4        0.27        0.92      2.34 o
  22   5   4        0.13        0.65      2.16 o
  23   5   4        0.85        0.93      2.44 o
  24   5   4        4.18       17.39      4.43 o
  25   5   4        2.67        6.01      4.32 o
  26   5   4        1.23        0.20      2.73 o
  27   5   4        0.15        0.95      2.94 o
  28   5   4        0.40       -2.09      3.69 o
 -27   6   4        2.77        8.32      9.91 o
 -26   6   4        2.39        7.19      4.17 o
 -25   6   4        0.04        2.96      2.82 o
 -24   6   4        0.71        0.50      2.57 o
 -23   6   4        1.86        2.34      2.82 o
 -22   6   4        0.27       -0.52      2.46 o
 -21   6   4        0.67        0.09      2.33 o
 -20   6   4        0.19       -1.20      2.17 o
 -19   6   4        2.43        3.76      1.59 o
 -18   6   4        6.29       12.89      1.84 o
 -17   6   4       16.94       16.62      2.09 o
 -16   6   4        2.15        1.41      1.37 o
 -15   6   4        9.04        9.52      1.77 o
 -14   6   4       76.28       86.04      4.05 o
 -13   6   4       73.80       81.57      3.26 o
 -12   6   4        0.75       -0.25      1.04 o
 -11   6   4       55.42       55.23      2.72 o
 -10   6   4      806.30      791.89     17.27 o
  -9   6   4       33.64       29.45      2.24 o
  -8   6   4      240.93      219.89      6.85 o
  -7   6   4       60.77       50.84      2.38 o
  -6   6   4       10.74       14.47      1.51 o
  -5   6   4       61.02       54.89      2.28 o
  -4   6   4       29.12       28.21      1.60 o
  -3   6   4        3.11        4.82      0.80 o
  -2   6   4       15.93       12.31      0.98 o
  -1   6   4      130.30      118.35      2.77 o
   0   6   4       18.25       19.92      1.40 o
   1   6   4       28.49       31.41      1.72 o
   2   6   4       38.83       37.24      1.90 o
   3   6   4      329.67      299.13     10.34 o
   4   6   4      496.40      524.15     10.88 o
   5   6   4       18.36       23.38      1.98 o
   6   6   4        8.90       12.05      1.59 o
   7   6   4        7.22        5.50      1.04 o
   8   6   4      199.01      230.86      5.17 o
   9   6   4      158.51      193.69     10.61 o
  10   6   4      117.49      137.47      7.72 o
  11   6   4       17.49       21.28      4.05 o
  12   6   4        4.34        6.82      4.00 o
  13   6   4      125.87      169.30      9.20 o
  14   6   4        6.21       11.34      3.42 o
  15   6   4        2.66        3.29      2.67 o
  16   6   4       19.56       28.27      6.61 o
  18   6   4        5.75       12.10     12.69 o
  19   6   4       13.86       33.73      6.96 o
  20   6   4        0.74        1.15      2.54 o
  21   6   4        3.06        5.39      2.67 o
  22   6   4        1.92        3.75      2.80 o
  23   6   4        0.05        1.02      2.57 o
  24   6   4        0.05        1.03      2.74 o
  25   6   4        0.03        1.72      2.74 o
  26   6   4        2.65        0.84      6.26 o
  27   6   4        3.92       -1.04      4.87 o
 -25   7   4        3.20        3.22      3.13 o
 -24   7   4       10.48       18.70     14.43 o
 -23   7   4       13.02       41.38      7.30 o
 -22   7   4       31.95       65.73      7.65 o
 -21   7   4       27.49       20.87      5.91 o
 -20   7   4        3.08        2.96      2.71 o
 -19   7   4       28.34       52.17      6.96 o
 -18   7   4        1.76       -1.32      2.25 o
 -17   7   4       40.21       39.89      3.41 o
 -16   7   4        0.17        0.81      1.37 o
 -15   7   4        0.10       -1.02      1.30 o
 -14   7   4       46.26       57.10      3.28 o
 -13   7   4      111.82      115.79      4.09 o
 -12   7   4        1.75        3.95      1.46 o
 -11   7   4       20.00       19.08      1.97 o
 -10   7   4       41.17       41.77      2.47 o
  -9   7   4       22.29       20.69      1.97 o
  -8   7   4      254.38      225.05      5.90 o
  -7   7   4        1.27        0.10      1.04 o
  -6   7   4        0.52       -0.67      1.07 o
  -5   7   4       95.15       80.50      3.11 o
  -4   7   4       11.14       11.44      1.53 o
  -3   7   4      128.68      109.44      4.17 o
  -2   7   4      483.07      392.74     14.41 o
  -1   7   4      286.73      251.40      5.69 o
   0   7   4       64.41       68.40      3.70 o
   1   7   4       29.41       25.42      1.80 o
   2   7   4       57.91       62.61      2.78 o
   3   7   4        6.11        6.05      1.29 o
   4   7   4      166.07      145.92      4.94 o
   5   7   4       26.07       23.93      5.04 o
   6   7   4       16.43       13.14      1.99 o
   7   7   4       20.72       13.37      8.52 o
   8   7   4        6.13        7.10      2.92 o
   9   7   4        2.97        4.38      2.82 o
  10   7   4        9.43       12.97      3.56 o
  11   7   4        0.31        0.35      2.57 o
  12   7   4        0.56        0.48      2.57 o
  13   7   4       21.34       31.37      5.04 o
  14   7   4        4.79        6.61      3.20 o
  15   7   4        4.05        1.54      3.07 o
  16   7   4        0.73        0.52      2.95 o
  17   7   4        3.46        7.23      3.56 o
  18   7   4        0.50        0.17      3.20 o
  19   7   4        5.28        4.64      3.66 o
  20   7   4        1.96        2.50      2.50 o
  21   7   4        4.36        7.12      3.73 o
  22   7   4        0.99        0.07      2.64 o
  23   7   4        7.64        5.78      6.61 o
  24   7   4        2.30        3.38      3.81 o
  25   7   4        5.75        0.00      5.22 o
 -24   8   4        0.09       -0.36      3.31 o
 -23   8   4       11.64       18.75     12.87 o
 -22   8   4        0.13        0.49      2.92 o
 -21   8   4        9.36       15.01      4.05 o
 -20   8   4        2.83        4.84      3.17 o
 -19   8   4       15.23       23.61      4.16 o
 -18   8   4       15.93       16.69      6.26 o
 -17   8   4        2.10        1.22      2.46 o
 -16   8   4        4.63        3.40      2.76 o
 -15   8   4        0.00       -0.53      2.08 o
 -14   8   4        0.00        0.61      1.33 o
 -13   8   4        1.55        1.06      1.34 o
 -12   8   4       91.44       94.79      4.66 o
 -11   8   4      248.60      248.80     10.60 o
 -10   8   4       90.52       82.40      4.27 o
  -9   8   4      161.93      159.34      5.01 o
  -8   8   4        0.11       -1.16      1.25 o
  -7   8   4        2.96        0.46      1.51 o
  -6   8   4       56.29       50.49      2.85 o
  -5   8   4      375.81      341.88      8.17 o
  -4   8   4       98.31       93.44      3.87 o
  -3   8   4        0.39       -0.59      1.23 o
  -2   8   4       84.50       70.35      3.61 o
  -1   8   4       65.83       59.81      3.01 o
   0   8   4       40.99       30.83      2.22 o
   1   8   4        0.17       -0.58      1.04 o
   2   8   4       89.23       83.48      3.49 o
   3   8   4       32.73       37.49      3.99 o
   4   8   4       11.89        4.54      2.13 o
   5   8   4        2.80        0.09      2.33 o
   6   8   4       15.02        6.09      3.20 o
   7   8   4        6.61        9.26      3.51 o
   8   8   4        3.75        3.91      3.07 o
   9   8   4       11.32       16.80      6.78 o
  10   8   4        5.94        3.62      3.07 o
  11   8   4        7.77        3.83      3.20 o
  12   8   4        3.74        5.74      3.20 o
  13   8   4        1.32        2.78      3.20 o
  14   8   4        9.80       23.32      4.65 o
  15   8   4       10.88       27.90      5.91 o
  16   8   4        0.26        3.30      3.31 o
  17   8   4        0.35        0.51      3.17 o
  18   8   4        1.94        0.70      3.31 o
  19   8   4        0.00        1.20      3.56 o
  20   8   4        6.82       11.51      4.54 o
  21   8   4        7.29        6.26      9.56 o
  22   8   4        1.91        1.38      3.76 o
  23   8   4        2.55        3.28      3.81 o
 -21   9   4        3.89        2.99      3.56 o
 -20   9   4        1.58       -2.18      2.82 o
 -19   9   4        7.69       22.95      6.26 o
 -18   9   4        0.33        4.35      3.30 o
 -17   9   4        0.75        2.65      2.82 o
 -16   9   4        7.25       10.32      3.42 o
 -15   9   4       20.20       28.81      4.43 o
 -14   9   4        1.57        3.22      2.39 o
 -13   9   4        2.57       -0.89      2.14 o
 -12   9   4       27.15       22.61      3.22 o
 -11   9   4       36.99       38.81      4.09 o
 -10   9   4      123.17      129.69      6.14 o
  -9   9   4       90.97       91.33      5.21 o
  -8   9   4       15.32       14.09      1.96 o
  -7   9   4        2.46        1.08      1.33 o
  -6   9   4        7.01        7.24      1.66 o
  -5   9   4       79.19       75.86      3.56 o
  -4   9   4       40.97       32.58      2.53 o
  -3   9   4        0.54       -0.96      1.72 o
  -2   9   4       33.02       35.59      3.58 o
  -1   9   4       75.00       61.26      4.24 o
   0   9   4        8.09        8.78      2.49 o
   1   9   4       99.43       75.33      4.71 o
   2   9   4        1.04        2.06      2.05 o
   3   9   4        5.78       11.80      2.65 o
   4   9   4       46.61       53.53      4.06 o
   5   9   4       10.25        7.05      2.44 o
   6   9   4       56.25       52.60      8.17 o
   7   9   4       74.91       67.00     11.13 o
   8   9   4        0.45        1.22      3.20 o
   9   9   4       32.76       26.97      5.04 o
  10   9   4        1.91       -1.04      2.82 o
  11   9   4        9.13        7.79      3.66 o
  12   9   4        7.99       15.13      4.43 o
  13   9   4        1.21        3.12      3.56 o
  14   9   4        9.46       11.46      4.09 o
  15   9   4       23.17       35.21      6.26 o
  16   9   4        1.19        4.50      3.66 o
  17   9   4        0.63       -1.74      4.87 o
  18   9   4        0.18        4.52      5.56 o
  19   9   4        2.05        5.56      5.91 o
  20   9   4        4.32        4.52      5.91 o
 -18  10   4        7.07       11.13      3.69 o
 -17  10   4        0.76        1.11      3.01 o
 -16  10   4        3.01        8.05      3.59 o
 -15  10   4        0.53       -1.25      2.96 o
 -14  10   4        1.91        2.80      2.56 o
 -13  10   4        1.28        1.85      2.40 o
 -12  10   4        0.03       -0.39      2.25 o
 -11  10   4        9.21        9.48      2.94 o
 -10  10   4       55.84       62.85      4.85 o
  -9  10   4       19.39       17.93      3.25 o
  -8  10   4       49.13       65.52      4.85 o
  -7  10   4        0.45        0.61      2.19 o
  -6  10   4        8.45       10.75      2.65 o
  -5  10   4        9.64        9.26      2.66 o
  -4  10   4        2.79        4.05      2.35 o
  -3  10   4       58.55       49.14      4.29 o
  -2  10   4       34.48       28.81      3.62 o
  -1  10   4        0.08       -1.93      1.93 o
   0  10   4       39.10       31.63      3.89 o
   1  10   4      101.30      101.15      7.72 o
   2  10   4       92.23       92.03      5.36 o
   3  10   4       14.15       14.31      3.05 o
   4  10   4        2.25        1.90      2.31 o
   5  10   4        0.93       -0.90      2.06 o
   6  10   4       20.67       15.65      4.43 o
   7  10   4       13.66       11.48      3.93 o
   8  10   4        0.11       -0.52      3.20 o
   9  10   4        2.69       -0.06      3.42 o
  10  10   4        2.08        0.64      3.31 o
  11  10   4       29.55       34.24      5.77 o
  12  10   4       30.08       27.68      5.53 o
  13  10   4       10.34       18.08      6.96 o
  14  10   4       21.22       33.39      8.69 o
  15  10   4       17.95       33.73      8.69 o
  16  10   4        7.56       10.09      5.91 o
  17  10   4        1.65        6.61      6.26 o
 -14  11   4       15.81       22.04      4.60 o
 -13  11   4        0.98        1.59      2.50 o
 -12  11   4        4.15        4.31      2.91 o
 -11  11   4        6.25        4.24      2.74 o
 -10  11   4        0.16        2.59      2.59 o
  -9  11   4       36.91       31.78      4.18 o
  -8  11   4        0.09        2.33      2.45 o
  -7  11   4        0.53        1.82      2.49 o
  -6  11   4        0.30        0.26      2.30 o
  -5  11   4        2.90        1.71      2.34 o
  -4  11   4        0.08        0.55      2.23 o
  -3  11   4        2.31        1.15      2.23 o
  -2  11   4        0.29        2.29      2.24 o
  -1  11   4        6.22        5.04      2.59 o
   0  11   4       17.11       11.84      2.89 o
   1  11   4        0.19        0.39      2.28 o
   2  11   4        0.03        0.57      2.32 o
   3  11   4        0.03       -0.37      2.13 o
   4  11   4        0.42        0.60      2.28 o
   5  11   4        2.14        4.08      2.49 o
   6  11   4       15.85       12.35      4.43 o
   7  11   4        8.30       11.96      4.54 o
   8  11   4       13.11       15.98      5.39 o
   9  11   4       12.12        3.48      5.22 o
  11  11   4        5.07        1.74      5.91 o
  12  11   4       10.03        9.74      6.61 o
  13  11   4        2.10       -2.09      4.87 o
  -7  12   4        3.76        0.00      4.87 o
  -6  12   4        1.77        2.62      2.47 o
  -5  12   4        0.54       -1.32      2.44 o
  -4  12   4        0.20        0.02      2.50 o
  -3  12   4        1.38        4.48      2.75 o
  -2  12   4        2.69        1.38      2.52 o
  -1  12   4        3.58        2.93      2.64 o
   0  12   4        0.08       -0.95      2.28 o
   1  12   4        1.02        1.74      2.44 o
   2  12   4        0.81        0.00      2.89 o
   3  12   4        3.10        1.85      3.08 o
   4  12   4        4.57        7.77      3.41 o
   5  12   4        4.88        4.52      5.22 o
 -30   1   5        2.46       -0.70      2.95 o
 -29   1   5        0.67       -0.41      2.82 o
 -28   1   5        0.02       -1.43      2.33 o
 -27   1   5        0.18       -2.08      2.08 o
 -26   1   5        0.14        1.04      2.21 o
 -25   1   5        4.04        1.37      5.04 o
 -24   1   5        1.19       -1.25      1.91 o
 -23   1   5        3.57        2.37      3.30 o
 -22   1   5        1.70       -0.84      1.67 o
 -21   1   5        0.02       -0.15      0.75 o
 -20   1   5        0.04        0.60      0.84 o
 -19   1   5       11.20        9.58      1.23 o
 -18   1   5       57.66       64.63      2.02 o
 -17   1   5      242.19      303.86      5.42 o
 -16   1   5      259.77      312.36      7.14 o
 -15   1   5       70.49       76.88      1.89 o
 -14   1   5      164.49      196.09      3.67 o
 -13   1   5        0.15        0.23      0.40 o
 -12   1   5      108.75      108.52      1.81 o
 -11   1   5      103.98       88.84      1.69 o
 -10   1   5       49.66       54.07      1.17 o
  -9   1   5       99.36       88.53      1.57 o
  -8   1   5        8.95       12.51      0.46 o
  -7   1   5      113.53       96.60      1.71 o
  -6   1   5      563.02      532.54      6.04 o
  -5   1   5      567.07      474.49      5.32 o
  -4   1   5       15.45       11.00      0.46 o
  -3   1   5        7.56        8.83      0.45 o
  -2   1   5       87.92       81.68      1.33 o
  -1   1   5       11.02       14.23      0.58 o
   0   1   5       81.30       99.22      1.58 o
   1   1   5      454.36      409.50      6.33 o
   2   1   5      201.84      192.24      2.42 o
   3   1   5        4.15        5.40      0.44 o
   4   1   5       13.70       14.23      0.70 o
   5   1   5        0.01        0.20      0.38 o
   6   1   5      263.84      285.08      5.78 o
   7   1   5       15.74       20.64      1.02 o
   8   1   5        4.07        1.77      0.54 o
   9   1   5       34.49       44.58      2.00 o
  10   1   5       41.33       43.29      2.11 o
  11   1   5        7.03        7.40      1.78 o
  12   1   5        2.88       -0.70      1.80 o
  13   1   5        0.73        1.05      1.64 o
  14   1   5       59.11      126.30     14.95 o
  15   1   5        2.31        5.99      2.77 o
  16   1   5        9.32        2.01      2.33 o
  17   1   5        1.30       -0.67      1.67 o
  18   1   5        1.13       -0.70      1.81 o
  19   1   5        0.34       -0.14      1.87 o
  20   1   5        0.43       -1.74      2.21 o
  21   1   5       11.46       -0.63      2.57 o
  22   1   5        8.41       -1.81      2.57 o
  23   1   5        1.95       -0.52      2.71 o
  24   1   5        1.10        0.32      2.76 o
  25   1   5        0.00       -0.31      3.01 o
  26   1   5        0.20       -3.07      3.07 o
  27   1   5        0.08       -0.17      3.44 o
  28   1   5        1.00        3.04      4.87 o
  29   1   5        0.01        3.28      4.05 o
  30   1   5        0.17       -0.70      4.18 o
 -29   2   5        7.53        2.60      3.07 o
 -28   2   5        1.40       -0.04      2.33 o
 -27   2   5        3.88       -0.50      2.17 o
 -26   2   5        4.78        3.26      2.33 o
 -25   2   5        2.64       -0.72      1.83 o
 -24   2   5       13.66        1.39      2.96 o
 -23   2   5        0.13       -0.46      1.83 o
 -22   2   5        6.51        9.23      2.34 o
 -21   2   5        1.35        0.04      0.87 o
 -20   2   5        1.90        6.00      1.61 o
 -19   2   5        2.26        0.25      0.73 o
 -18   2   5       45.70       60.62      2.43 o
 -17   2   5       34.48       37.21      2.91 o
 -16   2   5       65.08       59.42      2.27 o
 -15   2   5      292.65      350.81      5.26 o
 -14   2   5      140.50      163.25      3.11 o
 -13   2   5      164.02      162.39      2.88 o
 -12   2   5      367.22      385.24      6.45 o
 -11   2   5      157.80      152.41      2.73 o
 -10   2   5     1252.41     1177.17     23.13 o
  -9   2   5      174.28      149.57      2.66 o
  -8   2   5        0.37        0.79      0.33 o
  -7   2   5       26.87       24.38      1.22 o
  -6   2   5      212.60      215.62      4.44 o
  -5   2   5      319.78      336.81      6.61 o
  -4   2   5       17.67       17.66      1.09 o
  -3   2   5      566.11      514.83      8.46 o
  -2   2   5        5.55        2.57      0.48 o
  -1   2   5       34.37       36.41      0.95 o
   0   2   5        2.66        2.81      0.36 o
   1   2   5      204.54      232.10      3.18 o
   2   2   5       25.53       25.81      0.68 o
   3   2   5      360.35      418.37      4.73 o
   4   2   5      645.65      687.87      7.75 o
   5   2   5        4.28        6.25      0.84 o
   6   2   5        4.99        3.92      0.61 o
   7   2   5        7.33        4.26      0.66 o
   8   2   5        2.31        2.40      0.66 o
   9   2   5      391.22      511.85     11.89 o
  10   2   5      165.97      240.72      7.97 o
  11   2   5       47.07       66.30      3.24 o
  12   2   5       96.36      143.32      7.01 o
  13   2   5       89.53       78.94      7.30 o
  14   2   5        0.20        0.78      1.73 o
  15   2   5       49.53       98.35      6.02 o
  16   2   5       68.95      126.75      7.30 o
  17   2   5        3.50        1.69      1.99 o
  20   2   5       17.33       42.37     10.09 o
  21   2   5        5.99        6.56      6.38 o
  22   2   5        0.88        2.51      2.39 o
  23   2   5        3.33        3.90      2.48 o
  24   2   5        0.05       -1.65      2.34 o
  25   2   5        1.67        3.85      2.87 o
  26   2   5        0.04        1.91      3.31 o
  27   2   5        0.00        1.21      3.56 o
  28   2   5        0.47       -0.32      3.66 o
  29   2   5        0.50       -3.36      3.56 o
 -29   3   5        0.04        0.03      2.82 o
 -28   3   5       14.34        6.02      4.87 o
 -27   3   5        5.39        2.89      4.52 o
 -26   3   5        8.17        4.77      6.26 o
 -25   3   5        0.02       -1.56      2.21 o
 -24   3   5        1.83        1.15      2.33 o
 -23   3   5       10.02       19.12      3.77 o
 -22   3   5        1.27        4.56      1.46 o
 -21   3   5       40.43       67.74      2.85 o
 -20   3   5        2.48        1.73      0.87 o
 -19   3   5       61.93      113.55      3.50 o
 -18   3   5       30.05       32.04      1.87 o
 -17   3   5      114.49      127.40      3.58 o
 -16   3   5       33.63       29.91      1.50 o
 -15   3   5        0.00        0.68      0.75 o
 -14   3   5      160.86      188.65      4.44 o
 -13   3   5        0.85        1.10      0.47 o
 -12   3   5      114.31      105.57      2.93 o
 -11   3   5       90.00       91.06      1.87 o
 -10   3   5        0.53        0.19      0.40 o
  -9   3   5      182.05      175.38      4.77 o
  -8   3   5        3.87        6.78      1.25 o
  -7   3   5      127.65      117.24      3.58 o
  -6   3   5       88.91       88.52      2.66 o
  -5   3   5      182.53      171.84      4.92 o
  -4   3   5       86.91       95.20      3.30 o
  -3   3   5      432.58      386.59     10.04 o
  -2   3   5      915.51      749.92     10.82 o
  -1   3   5        0.16       -0.04      0.62 o
   0   3   5       37.56       37.96      1.10 o
   1   3   5       10.88       11.39      0.96 o
   2   3   5      321.15      349.10      5.09 o
   3   3   5      168.13      177.17      2.96 o
   4   3   5      174.94      187.36      3.14 o
   5   3   5        1.68        3.70      0.61 o
   6   3   5        3.37        2.55      0.63 o
   7   3   5        8.12        6.92      1.36 o
   8   3   5       10.44       15.76      1.87 o
   9   3   5       72.70       89.89      8.87 o
  10   3   5       87.90       84.83     10.26 o
  11   3   5        1.38        0.96      1.07 o
  12   3   5       25.83       41.11      4.41 o
  13   3   5        3.52        2.29      1.77 o
  14   3   5       17.63       37.93      4.54 o
  15   3   5        0.16        3.14      1.93 o
  16   3   5       30.13       59.09      8.52 o
  17   3   5       25.69       61.62      6.61 o
  18   3   5        5.41        7.05      4.37 o
  19   3   5       12.95       10.44      6.56 o
  20   3   5        1.21        2.39      2.32 o
  21   3   5        1.55        3.15      2.46 o
  22   3   5        2.81        1.96      4.23 o
  23   3   5        0.55        0.68      2.47 o
  24   3   5        0.14        1.89      2.59 o
  25   3   5        0.60        0.18      2.59 o
  26   3   5        0.36        1.04      2.80 o
  27   3   5        0.39       -0.67      2.79 o
  28   3   5        0.09        2.01      3.14 o
  29   3   5        0.04        3.25      4.05 o
 -28   4   5        0.00       -0.13      2.67 o
 -27   4   5        3.09        1.24      2.82 o
 -26   4   5        1.13        1.91      2.71 o
 -25   4   5        3.88        2.85      2.57 o
 -24   4   5        0.00       -0.16      2.33 o
 -23   4   5        2.04        3.22      1.42 o
 -22   4   5        6.81       14.32      3.31 o
 -21   4   5       25.21       49.22      3.65 o
 -20   4   5        1.61       -0.12      0.80 o
 -19   4   5      204.91      253.69     12.83 o
 -18   4   5       28.91       20.72      1.59 o
 -17   4   5       30.04       41.35      1.99 o
 -16   4   5        0.00        0.42      0.88 o
 -15   4   5       10.24       12.07      2.56 o
 -14   4   5        2.17        1.74      1.07 o
 -13   4   5      303.71      328.69      7.70 o
 -12   4   5       27.89       26.90      1.64 o
 -11   4   5      297.72      274.92      7.69 o
 -10   4   5      276.85      284.36      7.74 o
  -9   4   5       37.36       32.51      1.89 o
  -8   4   5      130.09      134.37      8.35 o
  -7   4   5      326.74      271.72      6.77 o
  -6   4   5      208.02      183.06      5.09 o
  -5   4   5       98.72      106.77      3.25 o
  -4   4   5      570.21      507.30     11.01 o
  -3   4   5       28.56       22.82      2.19 o
  -2   4   5     1081.08     1061.16     26.30 o
  -1   4   5       72.54       48.72      2.86 o
   0   4   5       78.26       62.75      3.59 o
   1   4   5      409.18      400.16     11.69 o
   2   4   5       28.87       19.52      1.13 o
   3   4   5        1.68        1.93      0.69 o
   4   4   5      114.85      119.59      3.27 o
   5   4   5      103.13      120.25      3.34 o
   6   4   5      221.46      293.73      6.75 o
   7   4   5      633.63      781.98     34.54 o
   8   4   5        9.73        7.51      2.20 o
   9   4   5       14.66       32.57      4.69 o
  10   4   5      365.13      490.53     14.61 o
  11   4   5        9.06       10.20      3.16 o
  13   4   5       18.37       41.38      6.61 o
  14   4   5        0.98       -0.45      1.73 o
  15   4   5        9.60       10.00      2.92 o
  16   4   5        0.06       -1.36      1.68 o
  17   4   5        3.82        1.02      2.10 o
  18   4   5        0.08        0.34      2.05 o
  19   4   5       60.72      199.71     10.20 o
  20   4   5        0.06        0.25      2.32 o
  21   4   5        7.53        5.93      5.32 o
  22   4   5        0.20       -2.25      2.25 o
  23   4   5        0.11       -1.14      2.47 o
  24   4   5        0.06       -1.65      2.52 o
  25   4   5        0.15       -0.52      3.97 o
  26   4   5        1.71        4.00      3.00 o
  27   4   5        2.50        3.15      3.77 o
  28   4   5        0.16        0.83      3.81 o
 -27   5   5        2.08        3.52      2.96 o
 -26   5   5        1.24       -1.22      2.46 o
 -25   5   5        0.70        0.00      2.46 o
 -24   5   5        0.18       -1.91      2.21 o
 -23   5   5        3.58        3.78      1.44 o
 -22   5   5        6.72        5.90      1.81 o
 -21   5   5       33.35       52.75      3.41 o
 -20   5   5       21.40       41.28      3.08 o
 -19   5   5        3.06        3.17      1.37 o
 -18   5   5        0.28        1.04      1.13 o
 -17   5   5        7.39       11.82      1.64 o
 -16   5   5       34.00       38.92      2.38 o
 -15   5   5      101.71      110.66      3.81 o
 -14   5   5        6.06        5.45      1.52 o
 -13   5   5        0.29       -0.80      0.96 o
 -12   5   5      118.18      136.66      6.09 o
 -11   5   5       11.76        8.89      1.91 o
 -10   5   5       20.36       17.22      1.74 o
  -9   5   5       32.90       25.63      4.52 o
  -8   5   5      247.75      243.66      7.13 o
  -7   5   5      469.04      386.70     11.82 o
  -6   5   5      162.12      145.15      4.63 o
  -5   5   5      156.65      140.16      4.35 o
  -4   5   5      234.85      201.45      4.55 o
  -3   5   5       23.36       24.77      1.36 o
  -2   5   5      214.82      180.64      5.88 o
  -1   5   5      276.99      234.28      6.17 o
   0   5   5       68.82       60.78      3.54 o
   1   5   5       69.79       73.49      2.44 o
   2   5   5        0.12        0.24      0.91 o
   3   5   5       43.31       40.89      2.31 o
   4   5   5       21.42       15.71      1.89 o
   5   5   5       12.79       13.48      1.89 o
   6   5   5      100.39       87.69      3.75 o
   7   5   5       13.87       18.06      2.00 o
   8   5   5       67.26       71.43      3.50 o
   9   5   5        2.20        0.81      1.22 o
  10   5   5       26.59       33.54      3.07 o
  11   5   5       16.14       18.98      3.76 o
  12   5   5       50.52       46.64      8.69 o
  14   5   5        1.58        0.23      2.10 o
  15   5   5        9.45       13.04      3.44 o
  16   5   5        8.24       27.47      6.26 o
  17   5   5        0.75        0.80      2.19 o
  18   5   5        3.32        0.42      2.19 o
  19   5   5        0.18       -0.06      2.19 o
  20   5   5        1.22        3.11      2.73 o
  21   5   5        0.21       -0.93      2.41 o
  22   5   5        1.61        0.47      2.45 o
  23   5   5        0.39        2.08      2.74 o
  24   5   5        2.33        3.67      3.07 o
  25   5   5        4.01       11.16      4.25 o
  26   5   5        1.12       -0.36      2.93 o
  27   5   5        0.01        1.25      3.81 o
 -26   6   5        3.58        3.48      4.87 o
 -25   6   5        1.34       -0.70      3.48 o
 -24   6   5        1.26       -2.09      3.13 o
 -23   6   5        5.77        0.00      3.48 o
 -22   6   5        2.94        0.00      3.83 o
 -21   6   5       10.06       15.97      6.61 o
 -20   6   5       19.63       39.87      6.78 o
 -19   6   5        3.11        3.30      3.48 o
 -18   6   5        0.40       -1.07      1.27 o
 -17   6   5        4.45        5.93      2.43 o
 -16   6   5        0.19       -0.54      1.39 o
 -15   6   5        2.53        6.46      1.61 o
 -14   6   5        1.38        2.43      2.26 o
 -13   6   5      448.18      421.59     43.65 o
 -12   6   5      102.36       97.36      9.39 o
 -11   6   5       10.62        7.81      1.58 o
 -10   6   5        5.85        4.45      1.31 o
  -9   6   5        5.77        4.49      1.27 o
  -8   6   5       16.57       13.96      2.26 o
  -7   6   5      639.03      580.27     15.11 o
  -6   6   5      252.68      238.83     10.43 o
  -5   6   5       63.30       57.05      2.40 o
  -4   6   5      723.75      590.46     11.71 o
  -3   6   5       23.02       12.59      1.30 o
  -2   6   5       22.14       16.32      1.35 o
  -1   6   5        8.16        3.08      0.65 o
   0   6   5        3.60        2.19      1.18 o
   1   6   5      108.14      101.56      4.75 o
   2   6   5        3.73        3.52      1.65 o
   3   6   5        5.37        3.20      1.46 o
   4   6   5      284.48      266.42      7.60 o
   5   6   5      125.94      119.99     10.26 o
   6   6   5        1.98        0.28      1.21 o
   7   6   5      104.77      120.97      4.70 o
   8   6   5       40.05       42.98      3.15 o
   9   6   5       32.71       39.87      3.10 o
  10   6   5       39.23       71.17      6.02 o
  11   6   5        2.63        0.35      2.71 o
  12   6   5       64.35       83.50      6.51 o
  13   6   5        7.25       10.84      3.51 o
  14   6   5        2.74        1.22      2.16 o
  15   6   5       12.14       19.43      4.30 o
  16   6   5        8.04       12.61      4.01 o
  17   6   5       17.17       39.30      7.65 o
  18   6   5        1.53        2.96      2.47 o
  19   6   5       11.25       30.95      7.30 o
  20   6   5       20.76       53.56      9.39 o
  21   6   5        2.11        0.25      2.50 o
  22   6   5        0.65        1.29      2.64 o
  23   6   5        1.30       -0.38      2.61 o
  24   6   5        0.39        0.79      2.87 o
  25   6   5        1.96        2.23      7.13 o
 -24   7   5        0.50       -2.09      3.48 o
 -23   7   5       14.73        2.78      4.52 o
 -22   7   5        0.71       -2.43      3.13 o
 -21   7   5        1.10       -3.13      4.17 o
 -20   7   5        1.83        0.93      1.62 o
 -18   7   5       22.26       28.37      3.08 o
 -17   7   5        0.19        1.16      1.56 o
 -16   7   5        0.01       -0.58      1.31 o
 -15   7   5        2.19        3.50      1.58 o
 -14   7   5       52.92       49.34      3.35 o
 -13   7   5       80.17       81.29      4.52 o
 -12   7   5       26.93       29.70      4.87 o
 -11   7   5       20.83       23.68      2.25 o
 -10   7   5       63.58       58.50      4.00 o
  -9   7   5        6.25        5.76      1.58 o
  -8   7   5       59.58       58.08      3.39 o
  -7   7   5      206.86      183.31     10.95 o
  -6   7   5       27.55       28.43      2.58 o
  -5   7   5      230.40      199.73      5.27 o
  -4   7   5       14.91       10.27      1.36 o
  -3   7   5       83.63       72.85      3.72 o
  -2   7   5      464.16      412.78      9.63 o
  -1   7   5       50.76       59.27      2.69 o
   0   7   5       21.33       17.34      1.74 o
   1   7   5        0.08       -0.88      1.18 o
   2   7   5       42.75       34.02      3.10 o
   3   7   5       22.21       25.62      2.54 o
   4   7   5      105.55      110.93      5.10 o
   5   7   5      269.31      275.26     20.53 o
   6   7   5       34.07       16.98      4.35 o
   7   7   5       17.91       24.69      6.26 o
   8   7   5       28.79       39.31      7.30 o
   9   7   5        6.53        7.51      3.31 o
  10   7   5        2.01        2.56      2.82 o
  11   7   5        0.00       -0.91      2.57 o
  12   7   5        5.37        6.43      3.31 o
  13   7   5       12.23       22.08      4.65 o
  14   7   5        7.89       12.35      4.17 o
  15   7   5        0.00       -1.35      2.92 o
  16   7   5        1.65       -0.50      2.19 o
  17   7   5        0.92        2.22      2.76 o
  18   7   5        0.44        1.14      2.56 o
  19   7   5        0.06       -0.98      2.67 o
  20   7   5        2.77        7.17      3.39 o
  21   7   5        1.44        2.70      3.05 o
  22   7   5        0.06       -1.25      2.73 o
  23   7   5        0.39        0.77      3.18 o
 -22   8   5        6.34        0.35      4.17 o
 -21   8   5       29.82       27.13      6.96 o
 -20   8   5       26.53       24.00      6.61 o
 -19   8   5        1.67        5.64      4.00 o
 -18   8   5        0.04       -0.33      1.61 o
 -17   8   5        0.17       -0.43      1.58 o
 -16   8   5       24.72       38.45      5.04 o
 -15   8   5        0.27        0.25      2.09 o
 -14   8   5        0.13        0.96      1.91 o
 -13   8   5       90.32       92.24      4.79 o
 -12   8   5      118.72      133.94     13.39 o
 -11   8   5        1.72        2.63      1.62 o
 -10   8   5       44.45       46.63      7.30 o
  -9   8   5        6.93        8.35      1.92 o
  -8   8   5       34.78       29.45      2.85 o
  -7   8   5       74.63       57.36      4.87 o
  -6   8   5       22.65       22.95      2.05 o
  -5   8   5       12.46       11.99      1.59 o
  -4   8   5       12.42        9.80      1.54 o
  -3   8   5        1.25        0.05      1.41 o
  -2   8   5        9.17        5.31      1.41 o
  -1   8   5       58.91       58.20      2.92 o
   0   8   5      138.82      150.12      4.64 o
   1   8   5      140.88      132.80      4.39 o
   2   8   5       12.10       13.72      2.25 o
   3   8   5      147.70      164.18      6.04 o
   4   8   5      178.26      185.13      9.54 o
   5   8   5       56.08       43.64      5.74 o
   6   8   5       33.25       18.01      7.82 o
   7   8   5       43.44       38.74     10.78 o
   8   8   5       27.87       21.86      4.65 o
   9   8   5        3.82        8.11      3.66 o
  10   8   5        0.17       -0.15      2.82 o
  11   8   5       11.91       10.41      3.81 o
  12   8   5       19.71       21.42      4.79 o
  13   8   5       50.23       76.93      7.82 o
  14   8   5       17.27       25.20      5.18 o
  15   8   5        1.01        0.70      3.44 o
  16   8   5        1.67        3.11      3.66 o
  17   8   5        7.94       22.73      5.16 o
  18   8   5        7.09        8.28      5.18 o
  19   8   5        6.55       22.78      5.53 o
  20   8   5        0.34        1.97      3.23 o
  21   8   5        0.96       -1.02      3.37 o
 -20   9   5        2.35        6.61      5.22 o
 -19   9   5        7.98       12.17      5.91 o
 -18   9   5        4.50        3.83      5.22 o
 -17   9   5        5.06       -0.70      4.52 o
 -16   9   5        0.48       -1.39      1.61 o
 -15   9   5        3.55        2.16      1.89 o
 -14   9   5        0.46       -0.23      1.56 o
 -13   9   5        0.28        0.49      1.61 o
 -12   9   5        3.09        4.37      1.64 o
 -11   9   5        3.34        2.95      1.61 o
 -10   9   5        4.37        4.94      1.89 o
  -9   9   5       18.11       17.93      2.52 o
  -8   9   5       42.68       41.47      3.48 o
  -7   9   5       22.82       24.49      2.80 o
  -6   9   5        0.15        0.35      1.10 o
  -5   9   5        9.90       13.28      1.83 o
  -4   9   5       11.90       12.68      1.82 o
  -3   9   5       15.60       13.81      1.82 o
  -2   9   5        7.88        5.24      1.45 o
  -1   9   5       22.32       22.32      2.09 o
   0   9   5      126.52       98.05      3.93 o
   1   9   5       60.08       52.78      4.26 o
   2   9   5       87.29       76.69      6.43 o
   3   9   5        2.94       -2.26      2.95 o
   4   9   5      117.35      121.58      8.36 o
   5   9   5        9.90        8.61      3.56 o
   6   9   5        1.39       -1.87      2.82 o
   7   9   5        8.95        8.47      3.81 o
   8   9   5        5.53        6.35      3.66 o
   9   9   5        2.44       -2.42      3.07 o
  10   9   5        6.05        6.61      3.69 o
  11   9   5       17.55       23.19      4.90 o
  12   9   5        0.47        3.15      3.59 o
  13   9   5       15.07       25.34      5.16 o
  14   9   5        4.23        3.97      3.31 o
  15   9   5        2.85        1.22      3.69 o
  16   9   5        0.00       -1.04      3.44 o
  17   9   5        0.67        0.90      3.81 o
  18   9   5        9.67       18.96      5.28 o
  19   9   5        5.71       16.72      5.39 o
 -16  10   5       28.50       53.21      9.39 o
 -15  10   5        4.32       12.17      6.26 o
 -14  10   5        8.08        9.74      5.91 o
 -13  10   5        1.82        3.13      4.52 o
 -12  10   5        3.56        9.39      5.56 o
 -11  10   5        0.19        4.52      5.22 o
 -10  10   5        3.43        7.65      5.22 o
  -9  10   5        4.51        5.37      1.94 o
  -8  10   5        5.06       13.56      5.91 o
  -7  10   5       10.38       14.26      5.56 o
  -6  10   5        1.91        2.43      3.20 o
  -5  10   5        1.77        0.89      2.06 o
  -4  10   5        2.35        0.73      2.10 o
  -3  10   5       13.00        9.91      2.61 o
  -2  10   5        0.02       -0.53      2.06 o
  -1  10   5       23.04       16.17      3.12 o
   0  10   5        2.22        2.84      2.28 o
   1  10   5        2.39        1.78      2.14 o
   2  10   5        5.69       -0.09      2.06 o
   3  10   5        0.00        3.44      3.56 o
   4  10   5        0.50        1.56      3.31 o
   5  10   5        1.33        3.30      3.44 o
   6  10   5        0.45        0.51      3.07 o
   7  10   5        0.11       -1.04      3.07 o
   8  10   5       14.83        8.69      4.18 o
   9  10   5       19.35       17.87      4.90 o
  10  10   5        1.87        3.01      3.83 o
  11  10   5        0.00       -0.38      3.56 o
  12  10   5        0.19       -1.22      3.69 o
  13  10   5        0.09       -1.40      3.56 o
  14  10   5        0.35        1.83      4.01 o
  15  10   5        0.01        1.39      3.93 o
 -12  11   5        9.12        5.56      6.26 o
 -11  11   5       28.60       43.12      9.04 o
 -10  11   5       20.99       29.91      8.00 o
  -9  11   5       27.00       20.87      6.96 o
  -8  11   5       35.03       40.69      8.69 o
  -7  11   5        1.82        0.70      4.52 o
  -6  11   5        0.46        1.46      3.66 o
  -5  11   5        0.40       -0.05      3.31 o
  -4  11   5        9.36        5.92      2.64 o
  -3  11   5        8.26        4.12      2.53 o
  -2  11   5        1.85        2.77      2.34 o
  -1  11   5        5.69        6.28      2.65 o
   0  11   5        4.69        6.94      3.11 o
   1  11   5        0.00        2.19      2.25 o
   2  11   5        4.79        5.39      2.70 o
   3  11   5       22.95       16.81      5.04 o
   4  11   5       25.28       28.17      5.64 o
   5  11   5        0.86        2.26      3.69 o
   6  11   5        6.87        7.13      4.18 o
   7  11   5        0.09        5.22      3.93 o
   8  11   5        0.82        3.30      3.93 o
   9  11   5        0.62       -0.31      3.42 o
  10  11   5        2.52        6.03      4.05 o
 -28   0   6       41.92       30.60      6.61 o
 -27   0   6        8.77        3.48      3.83 o
 -26   0   6        7.77        0.35      3.48 o
 -25   0   6       13.15        7.65      4.17 o
 -24   0   6        0.62        0.35      3.13 o
 -23   0   6       47.07       42.43      5.56 o
 -22   0   6        6.66        4.52      3.13 o
 -21   0   6        3.33        8.16      1.74 o
 -20   0   6       12.00       16.10      1.62 o
 -19   0   6        0.85        1.99      1.01 o
 -18   0   6       13.74       18.53      1.83 o
 -17   0   6       78.64       86.88      7.47 o
 -16   0   6      115.64      150.23      4.12 o
 -15   0   6      454.97      523.38     10.72 o
 -14   0   6     1297.86     1448.64     36.93 o
 -13   0   6      459.92      534.97     22.65 o
 -12   0   6      336.66      363.54      9.19 o
 -11   0   6       13.00       17.83      1.33 o
 -10   0   6     1142.45     1140.06     41.49 o
  -9   0   6        6.35        7.89      1.17 o
  -8   0   6      356.34      360.70      9.16 o
  -7   0   6      119.18      115.32      2.93 o
  -6   0   6      100.70       87.06      2.31 o
  -5   0   6       97.50       95.29      3.93 o
  -4   0   6      587.77      536.53     13.10 o
  -3   0   6       19.84       10.96      1.21 o
  -2   0   6      122.30      113.59      5.46 o
  -1   0   6        2.79        7.01      0.77 o
   0   0   6      339.90      417.42     16.21 o
   1   0   6      153.59      157.92      7.45 o
   2   0   6      525.42      609.81     17.34 o
   3   0   6       38.19       60.42      2.31 o
   4   0   6       78.68       87.86      3.14 o
   5   0   6      905.69     1180.36     23.30 o
   6   0   6      125.60      161.97      8.52 o
   7   0   6      156.23       90.77      6.96 o
   8   0   6       43.74       45.95      6.61 o
   9   0   6       63.68       85.78     10.09 o
  11   0   6     1202.25     1199.46     49.73 o
  12   0   6      439.93      305.34     16.69 o
  13   0   6        2.42       13.56      4.87 o
  14   0   6       99.24       98.07      9.04 o
  15   0   6        1.23        0.35      3.13 o
  16   0   6        0.87        0.35      3.13 o
  17   0   6       24.14       16.00      5.22 o
  18   0   6       11.12        0.35      3.48 o
  19   0   6        7.49       -1.74      3.48 o
  20   0   6        8.50       -1.04      3.48 o
  21   0   6        2.26        2.09      4.17 o
  22   0   6        0.49       -1.74      3.83 o
  23   0   6        1.81       -3.48      3.48 o
  24   0   6        0.53       -2.09      4.17 o
  25   0   6        0.00       -3.48      3.83 o
  26   0   6        0.33        1.74      4.87 o
  27   0   6        0.82       -0.35      4.87 o
  28   0   6        0.02       -2.78      4.87 o
 -28   1   6        2.20       -0.30      2.57 o
 -27   1   6        6.61        0.58      2.57 o
 -26   1   6        8.73        6.45      3.65 o
 -25   1   6       11.62        5.74      2.46 o
 -24   1   6       18.67        7.65      5.74 o
 -23   1   6        2.58        2.52      2.07 o
 -22   1   6       14.77       26.74      2.55 o
 -21   1   6        0.19        0.17      0.85 o
 -20   1   6        0.99        2.55      0.88 o
 -19   1   6       56.21       68.88      2.24 o
 -18   1   6      135.05      187.65      4.90 o
 -17   1   6       23.01       37.35      1.48 o
 -16   1   6       85.65      103.66      2.28 o
 -15   1   6      175.36      195.79      4.46 o
 -14   1   6      197.83      230.46      4.47 o
 -13   1   6       21.54       18.70      1.13 o
 -12   1   6       24.78       28.82      1.11 o
 -11   1   6       15.95       13.99      0.79 o
 -10   1   6        2.00        3.21      0.43 o
  -9   1   6       18.91       18.64      0.82 o
  -8   1   6      136.45      127.15      2.87 o
  -7   1   6      958.73      934.82     19.05 o
  -6   1   6        7.26        5.20      0.48 o
  -5   1   6       86.44       82.56      1.61 o
  -4   1   6       29.53       22.47      0.95 o
  -3   1   6      136.84      115.31      2.10 o
  -2   1   6      129.18      153.02      2.91 o
  -1   1   6       39.66       46.98      1.99 o
   0   1   6      653.91      651.83     11.60 o
   1   1   6       26.26       27.33      1.09 o
   2   1   6       36.45       44.66      1.30 o
   3   1   6       98.11      139.27      2.75 o
   4   1   6      178.93      227.65      4.94 o
   5   1   6      126.77      136.30      4.31 o
   6   1   6       12.40       12.86      1.25 o
   7   1   6      106.98      134.08      6.48 o
   8   1   6      238.84      282.94     13.85 o
   9   1   6       35.46       53.12      5.32 o
  10   1   6       55.56       49.50      4.18 o
  11   1   6       17.42        4.78      2.33 o
  12   1   6      145.17      164.47     17.91 o
  14   1   6        0.00       -1.83      1.83 o
  15   1   6        0.56        0.85      2.17 o
  16   1   6        1.75       -1.22      1.97 o
  17   1   6        6.58       -0.35      2.21 o
  18   1   6        0.24       -0.88      2.33 o
  19   1   6        4.01       -1.46      2.42 o
  20   1   6        4.50       -0.55      2.57 o
  21   1   6        0.08        1.45      2.67 o
  22   1   6        2.23        0.19      4.00 o
  23   1   6        1.82        1.59      2.92 o
  24   1   6        0.01       -0.12      2.92 o
  25   1   6        0.01       -1.56      2.95 o
  26   1   6        0.00        1.97      3.26 o
  27   1   6        0.51        0.18      3.31 o
  28   1   6        0.64        0.35      3.69 o
 -28   2   6        2.74       -1.59      2.57 o
 -27   2   6        2.38       -1.91      2.46 o
 -26   2   6        2.00        0.53      2.33 o
 -25   2   6        0.18       -1.16      1.83 o
 -24   2   6        4.15        4.88      3.20 o
 -23   2   6        4.66        1.82      1.20 o
 -22   2   6       34.07       31.18      3.66 o
 -21   2   6        9.10        9.57      1.51 o
 -20   2   6       31.41       45.04      6.60 o
 -19   2   6       49.73       79.93      2.85 o
 -18   2   6        2.55        2.05      0.75 o
 -17   2   6      107.96      111.36      2.72 o
 -16   2   6       11.89       16.25      1.06 o
 -15   2   6      304.88      328.94      5.55 o
 -14   2   6      346.34      440.12      6.88 o
 -13   2   6      248.76      245.46      6.18 o
 -12   2   6        5.74        8.10      1.02 o
 -11   2   6      332.17      335.83      8.87 o
 -10   2   6        2.01        2.30      0.91 o
  -9   2   6      219.15      215.65      5.30 o
  -8   2   6      564.26      521.77     10.72 o
  -7   2   6       51.91       52.10      2.28 o
  -6   2   6        9.33       14.89      1.41 o
  -5   2   6       68.25       72.16      2.69 o
  -4   2   6      122.44      104.89      3.66 o
  -3   2   6      354.05      297.83      7.05 o
  -2   2   6       56.34       45.27      1.62 o
  -1   2   6      155.43      134.44      2.70 o
   0   2   6       80.06       74.16      1.92 o
   1   2   6       10.05        8.27      0.92 o
   2   2   6      245.21      265.17      5.48 o
   3   2   6      258.68      292.09      5.17 o
   4   2   6       89.17       90.19      2.29 o
   5   2   6      133.70      111.28      2.82 o
   6   2   6       27.79       31.70      1.82 o
   7   2   6       26.59       23.06      1.62 o
   8   2   6      380.03      499.40     13.64 o
   9   2   6      153.38       89.03      7.65 o
  10   2   6      370.79      541.52     14.92 o
  11   2   6       40.79       62.70      3.79 o
  12   2   6       23.25        8.30      5.91 o
  13   2   6        2.18        1.24      2.96 o
  14   2   6        4.61       -0.08      2.26 o
  16   2   6        7.77        0.17      2.46 o
  17   2   6       31.70        5.28      3.13 o
  18   2   6       17.52        8.05      6.96 o
  19   2   6        0.25       -2.08      2.08 o
  20   2   6        0.13        0.70      2.46 o
  21   2   6        0.28       -2.16      2.33 o
  22   2   6        0.70       -2.33      2.33 o
  23   2   6        0.02        1.49      3.01 o
  24   2   6        0.74       -1.07      2.82 o
  25   2   6        1.43        1.52      3.31 o
  26   2   6        0.66        0.97      3.42 o
  27   2   6        0.22        2.04      3.66 o
  28   2   6        0.22       -0.17      3.69 o
 -28   3   6        0.64       -3.13      3.48 o
 -27   3   6        0.32        1.39      3.48 o
 -26   3   6        0.30        0.35      3.13 o
 -25   3   6        8.75       19.10      9.04 o
 -24   3   6        9.74       19.13      2.08 o
 -23   3   6        0.05       -0.21      0.93 o
 -22   3   6        1.43        1.54      1.93 o
 -21   3   6        2.91        2.24      1.11 o
 -20   3   6        4.38        2.74      1.01 o
 -19   3   6        3.49        2.09      0.93 o
 -18   3   6       33.85       40.52      1.93 o
 -17   3   6       53.54       64.40      5.56 o
 -16   3   6       15.66       16.13      1.85 o
 -15   3   6        8.42        8.57      0.95 o
 -14   3   6       34.05       30.92      1.56 o
 -13   3   6      300.66      281.77      5.23 o
 -12   3   6      674.95      705.84     14.46 o
 -11   3   6        0.73        0.42      0.99 o
 -10   3   6       70.71       66.70      2.81 o
  -9   3   6       81.85       71.93      2.93 o
  -8   3   6      276.73      274.42      6.60 o
  -7   3   6       53.32       43.54      2.28 o
  -6   3   6       14.19        7.03      1.14 o
  -5   3   6        8.03       10.88      1.79 o
  -4   3   6       37.03       30.56      2.57 o
  -3   3   6       73.16       73.06      3.76 o
  -2   3   6      280.70      259.59      8.35 o
  -1   3   6       19.90       19.97      2.25 o
   0   3   6        5.65        3.01      0.57 o
   1   3   6       17.92       16.53      1.76 o
   2   3   6        8.88        8.46      0.97 o
   3   3   6       15.92       15.56      1.50 o
   4   3   6        0.90       -0.50      0.50 o
   5   3   6       72.29       86.73      2.59 o
   6   3   6      160.57      181.89      9.34 o
   7   3   6       29.58       36.08      2.73 o
   8   3   6        1.69        1.30      1.29 o
   9   3   6        2.22        0.61      1.36 o
  10   3   6      150.04       96.68      8.69 o
  11   3   6       33.89       61.18      7.48 o
  13   3   6        0.80        0.17      2.46 o
  14   3   6        1.36        2.21      2.33 o
  15   3   6        3.74        5.32      4.52 o
  16   3   6        1.61        3.38      4.35 o
  17   3   6        0.06        0.00      3.13 o
  18   3   6       12.89        6.32      6.78 o
  19   3   6        9.09        2.59      4.17 o
  20   3   6        3.06        1.53      2.82 o
  21   3   6        0.35       -2.04      2.61 o
  22   3   6        0.01        0.35      3.20 o
  23   3   6        0.40       -1.35      2.82 o
  24   3   6        0.92       -0.62      3.17 o
  25   3   6        0.08       -1.00      3.26 o
  26   3   6        0.22       -3.17      3.17 o
  27   3   6        0.03       -2.84      3.56 o
 -27   4   6        5.78       -1.39      3.83 o
 -26   4   6        0.03        1.39      3.83 o
 -25   4   6        0.84        3.26      3.13 o
 -24   4   6        1.21        0.35      1.04 o
 -22   4   6        1.01        0.78      0.95 o
 -21   4   6       16.35       35.67      2.21 o
 -20   4   6        4.12        5.01      1.11 o
 -19   4   6       14.55       19.22      1.58 o
 -18   4   6        7.26        6.84      0.95 o
 -17   4   6       35.76       46.38      1.99 o
 -16   4   6       28.94       29.63      3.92 o
 -15   4   6       22.15       22.11      1.41 o
 -14   4   6      185.20      181.97      9.22 o
 -13   4   6        9.39        5.64      1.87 o
 -12   4   6       65.29       67.12      6.96 o
 -11   4   6       31.48       35.12      5.56 o
 -10   4   6       25.17       26.78      4.87 o
  -9   4   6       16.16       15.30      3.83 o
  -8   4   6        4.55        2.78      2.78 o
  -7   4   6      321.47      280.30     14.95 o
  -6   4   6       77.48       78.00      5.39 o
  -5   4   6      643.32      581.61     28.00 o
  -4   4   6        3.05       -0.37      1.47 o
  -3   4   6        7.55       14.48      2.31 o
  -2   4   6      277.68      210.05     12.17 o
  -1   4   6      150.88      131.11      9.39 o
   0   4   6       37.44       34.78      5.56 o
   1   4   6        3.62        3.48      1.52 o
   2   4   6        8.65        8.29      1.14 o
   3   4   6       41.57       31.28      1.56 o
   4   4   6        7.79        8.42      0.89 o
   5   4   6       21.28       25.25      2.26 o
   6   4   6       18.69       15.48      1.64 o
   7   4   6       96.45      117.06      4.83 o
   8   4   6       42.72       49.42      3.19 o
   9   4   6       28.42       46.76      3.11 o
  10   4   6       28.45       44.17      3.31 o
  11   4   6       75.63       84.16      8.35 o
  12   4   6        5.65        2.85      3.13 o
  13   4   6        1.12       -0.05      2.42 o
  14   4   6        1.74        1.79      2.33 o
  15   4   6        5.10        0.37      2.33 o
  16   4   6        0.00       -0.73      2.57 o
  17   4   6       23.48       28.86      6.96 o
  18   4   6        0.13        1.72      2.82 o
  19   4   6        3.56        5.35      3.31 o
  20   4   6        5.03        5.68      3.42 o
  21   4   6        5.70        5.84      3.59 o
  22   4   6        1.32       -1.92      3.07 o
  23   4   6        0.01       -1.12      2.96 o
  24   4   6        0.21       -3.07      3.07 o
  25   4   6        0.27        2.97      3.91 o
  26   4   6        1.98       -1.04      3.44 o
 -26   5   6        9.42       -1.74      4.17 o
 -24   5   6        3.23       12.51      1.83 o
 -23   5   6        0.14       -1.01      1.01 o
 -22   5   6       29.54       61.34      3.07 o
 -21   5   6        4.19        3.51      1.04 o
 -20   5   6        1.84        1.94      1.04 o
 -19   5   6        9.01       14.02      1.51 o
 -18   5   6        0.95        2.57      0.95 o
 -17   5   6        3.63        4.33      0.95 o
 -16   5   6        0.75        1.60      0.81 o
 -15   5   6       38.85       43.31      1.76 o
 -14   5   6       12.23       10.97      1.68 o
 -13   5   6       10.62        8.27      0.82 o
 -12   5   6        7.51        4.92      0.68 o
 -11   5   6       55.48       61.90      6.96 o
 -10   5   6       62.24       51.82      6.26 o
  -9   5   6        0.99       -1.74      2.78 o
  -8   5   6       77.89       70.94      6.96 o
  -7   5   6      318.50      294.21     16.00 o
  -6   5   6        0.61       -3.13      3.13 o
  -5   5   6      767.88      669.80     30.26 o
  -4   5   6      469.07      416.63     20.87 o
  -3   5   6       10.92        6.26      4.52 o
  -2   5   6      218.02      167.62     11.13 o
  -1   5   6       11.38        6.61      3.83 o
   0   5   6        1.33       -2.09      2.78 o
   1   5   6       28.32       30.60      5.91 o
   2   5   6       67.69       54.25      6.61 o
   3   5   6      193.90      223.29     24.52 o
   4   5   6      131.65      142.32      5.43 o
   5   5   6        2.51        2.36      1.13 o
   6   5   6       92.42      104.07      8.05 o
   7   5   6        1.20        1.60      1.43 o
   8   5   6       36.04       54.51      3.62 o
   9   5   6       58.75       66.56      3.94 o
  10   5   6       26.43       36.26      6.09 o
  11   5   6        0.28        2.56      2.42 o
  12   5   6       29.34       47.64      7.65 o
  13   5   6        0.40        0.66      2.42 o
  14   5   6        2.79        3.08      5.04 o
  15   5   6        3.59        4.79      9.04 o
  16   5   6        0.41       -2.17      2.17 o
  17   5   6        6.87        3.24      3.07 o
  19   5   6        6.56        1.99      5.56 o
  20   5   6        0.99        4.00      3.44 o
  21   5   6        0.35       -0.35      3.20 o
  22   5   6        1.41        1.91      3.44 o
  23   5   6        0.04       -1.04      3.17 o
  24   5   6        0.96        3.12      3.81 o
  25   5   6        3.03       -0.45      3.42 o
 -24   6   6        0.58        1.72      1.83 o
 -23   6   6        0.92        3.46      1.56 o
 -22   6   6       18.04       41.42      2.57 o
 -21   6   6        0.17       -0.07      1.10 o
 -20   6   6        0.17       -0.16      0.87 o
 -19   6   6        0.23        0.94      0.87 o
 -18   6   6       18.44       21.43      2.49 o
 -17   6   6       28.07       26.65      3.83 o
 -16   6   6       12.89       14.17      2.61 o
 -15   6   6        5.14        4.24      1.29 o
 -14   6   6       75.67       70.53      3.42 o
 -13   6   6       20.33       19.80      2.26 o
 -12   6   6       63.84       58.42      5.74 o
 -11   6   6        3.06        4.83      2.09 o
 -10   6   6       16.23       13.50      1.39 o
  -9   6   6       25.59       22.95      5.22 o
  -8   6   6       10.79       10.09      3.83 o
  -7   6   6       15.71       13.91      4.52 o
  -6   6   6        5.20        6.61      4.17 o
  -5   6   6        6.92        3.83      1.00 o
  -4   6   6      107.53      102.06      3.79 o
  -3   6   6      143.49      134.24      4.70 o
  -2   6   6      522.41      443.06     22.60 o
  -1   6   6       45.49       40.34      6.96 o
   0   6   6       38.96       47.30      6.96 o
   1   6   6       10.08       11.48      4.87 o
   2   6   6      286.67      288.30     17.04 o
   3   6   6       60.14       58.43      7.65 o
   4   6   6       15.88       23.65      5.91 o
   5   6   6        9.79       11.82      4.87 o
   6   6   6        3.29        3.83      1.58 o
   7   6   6        0.00       -0.55      1.29 o
   8   6   6      141.49      163.35      5.53 o
   9   6   6       70.80       84.23      6.61 o
  10   6   6       25.19       36.86      7.30 o
  11   6   6        0.37       -0.52      2.96 o
  12   6   6        3.90        2.44      3.44 o
  13   6   6        1.42       -0.38      3.12 o
  14   6   6        7.23       11.76      3.91 o
  15   6   6        3.50        3.72      3.17 o
  16   6   6        0.01       -1.09      2.32 o
  17   6   6        1.76        2.77      3.07 o
  18   6   6        8.78       12.84     12.00 o
  19   6   6        0.02       -2.82      2.82 o
  20   6   6        7.13        6.48      8.17 o
  21   6   6        5.15        0.72      9.04 o
  22   6   6        2.12        2.57      3.81 o
  23   6   6        2.94        1.83      3.81 o
  24   6   6        1.27        0.00      5.22 o
 -23   7   6        0.92       -1.74      3.83 o
 -22   7   6        0.34        2.09      4.17 o
 -21   7   6        6.66       10.08      2.25 o
 -20   7   6        0.70        0.87      1.62 o
 -19   7   6       32.14       54.22      3.76 o
 -18   7   6       14.38       15.69      2.21 o
 -17   7   6        0.36       -1.07      1.74 o
 -16   7   6        9.95        9.92      1.92 o
 -15   7   6        0.03       -0.32      1.56 o
 -14   7   6        0.32       -0.30      1.01 o
 -13   7   6       31.02       30.74      7.13 o
 -12   7   6       19.35       19.90      2.78 o
 -11   7   6        0.99        0.50      1.01 o
 -10   7   6        1.23        2.43      1.00 o
  -9   7   6        0.47        1.84      1.04 o
  -8   7   6       16.45       14.86      3.65 o
  -7   7   6       62.37       42.33      6.43 o
  -6   7   6       99.15       76.14      3.50 o
  -5   7   6      292.56      239.24      7.33 o
  -4   7   6       80.79       69.68      3.48 o
  -3   7   6       18.04       14.35      1.65 o
  -2   7   6       54.14       53.31      2.91 o
  -1   7   6       31.59       31.45      2.58 o
   0   7   6       13.76       17.71      2.43 o
   1   7   6      115.43      105.09      9.22 o
   2   7   6        6.20        6.96      4.52 o
   3   7   6        9.42       10.43      4.87 o
   4   7   6       44.08       25.04      6.26 o
   5   7   6       21.58       21.91      6.26 o
   6   7   6        5.28        6.96      4.52 o
   7   7   6        1.94        2.78      4.17 o
   8   7   6        1.05        0.87      3.65 o
   9   7   6        0.32        2.61      3.20 o
  10   7   6        0.62       -0.45      2.82 o
  11   7   6        1.46        1.10      3.07 o
  12   7   6        1.91        1.59      2.28 o
  13   7   6        2.10        0.78      2.35 o
  14   7   6        7.06       13.79      4.34 o
  15   7   6        0.36        0.17      2.48 o
  16   7   6        1.19        1.68      2.74 o
  17   7   6        0.43        1.79      2.77 o
  18   7   6        1.63        1.03      2.89 o
  19   7   6        0.00        2.13      2.94 o
  20   7   6        1.62        6.11      3.56 o
  21   7   6        1.84        3.83      5.39 o
  22   7   6        0.07       -1.39      4.52 o
 -20   8   6       12.95        8.69      5.22 o
 -19   8   6        8.76       13.62      2.54 o
 -18   8   6        0.26        1.19      2.26 o
 -17   8   6        5.33        9.88      2.78 o
 -16   8   6        0.10        2.49      1.62 o
 -15   8   6        0.10        0.09      1.32 o
 -14   8   6        8.78        7.40      1.91 o
 -13   8   6       17.29       18.04      2.96 o
 -12   8   6       11.18        5.51      1.64 o
 -11   8   6       59.88       45.27      7.65 o
 -10   8   6        4.41        3.30      1.32 o
  -9   8   6        0.94        0.20      2.09 o
  -8   8   6       10.35        7.60      1.62 o
  -7   8   6        0.65        2.43      1.32 o
  -6   8   6       40.52       32.10      4.69 o
  -5   8   6       55.79       42.55      6.96 o
  -4   8   6      103.51      101.59      4.67 o
  -3   8   6      113.62      103.12      4.63 o
  -2   8   6       53.62       54.42      4.00 o
  -1   8   6       92.40       79.27      4.04 o
   0   8   6        0.82       -0.78      1.33 o
   1   8   6       41.78       51.70      3.52 o
   2   8   6        1.16        0.16      1.33 o
   3   8   6       72.59       73.56      4.69 o
   4   8   6       16.45       19.13      6.26 o
   5   8   6       11.15       15.65      5.56 o
   6   8   6        1.36        0.70      4.17 o
   7   8   6        0.27       -0.09      2.82 o
   8   8   6        0.98        2.26      3.44 o
   9   8   6       20.33       25.78      5.00 o
  10   8   6        2.14        0.56      3.42 o
  11   8   6       13.39        8.52      3.93 o
  12   8   6        0.38        0.91      5.39 o
  13   8   6        0.85        2.49      3.56 o
  14   8   6        4.20        1.81      2.77 o
  15   8   6        0.03       -0.87      2.71 o
  16   8   6        0.28       -1.88      2.73 o
  17   8   6        0.42        2.09      2.89 o
  18   8   6        1.84        4.28      3.25 o
  19   8   6        0.25        1.68      3.06 o
 -18   9   6        2.75        3.48      4.87 o
 -17   9   6        3.91        2.09      5.22 o
 -16   9   6        0.41        1.39      4.52 o
 -15   9   6        0.34        2.26      1.62 o
 -14   9   6        3.22        5.87      1.89 o
 -13   9   6        4.31        4.52      1.65 o
 -12   9   6        1.32       -0.49      1.56 o
 -11   9   6        3.04        0.72      1.31 o
 -10   9   6        3.11        5.60      1.62 o
  -9   9   6        9.71        9.66      4.69 o
  -8   9   6       18.85        8.92      1.95 o
  -7   9   6       10.77        7.31      1.64 o
  -6   9   6        0.48        0.79      1.31 o
  -5   9   6        0.54        0.70      1.32 o
  -4   9   6       18.30       20.36      2.56 o
  -3   9   6       35.81       42.17      3.48 o
  -2   9   6        4.19        2.87      2.96 o
  -1   9   6       10.75        9.89      1.95 o
   0   9   6        0.00       -1.32      1.32 o
   1   9   6       29.96       22.77      2.85 o
   2   9   6        9.59       11.62      2.25 o
   3   9   6        6.93        7.68      1.95 o
   4   9   6        6.15       10.43      5.91 o
   5   9   6        7.25        2.78      5.22 o
   6   9   6        4.31        3.30      3.56 o
   7   9   6        1.40        1.74      3.56 o
   8   9   6        0.34       -1.88      3.31 o
   9   9   6        0.07       -0.61      3.42 o
  10   9   6        0.18       -2.58      3.56 o
  11   9   6        0.00       -0.72      3.66 o
  12   9   6        1.11        2.77      3.81 o
  13   9   6        5.12        7.63      4.16 o
  14   9   6        1.33        5.87      3.91 o
  15   9   6        0.37        3.16      3.03 o
  16   9   6        0.13        1.98      2.95 o
 -14  10   6       11.84        9.39      5.22 o
 -13  10   6        0.01        0.00      4.52 o
 -12  10   6        4.69        7.30      5.56 o
 -11  10   6        3.99        4.10      2.43 o
 -10  10   6       31.69       26.71      3.11 o
  -9  10   6       11.90       11.55      2.23 o
  -8  10   6        3.67       -0.96      1.32 o
  -7  10   6        4.36       -0.35      2.09 o
  -6  10   6        9.46       11.16      3.13 o
  -5  10   6       10.78       14.02      3.48 o
  -4  10   6        4.87        3.92      1.64 o
  -3  10   6        0.05       -0.23      1.62 o
  -2  10   6        0.11        0.63      1.61 o
  -1  10   6        4.48        8.69      2.23 o
   0  10   6        1.67        6.26      5.56 o
   1  10   6        3.48        9.39      6.26 o
   2  10   6       19.94       12.87      6.26 o
   3  10   6       26.23       26.08      8.00 o
   4  10   6       41.12       38.95      8.69 o
   5  10   6       21.43       35.12      8.35 o
   6  10   6       10.47       17.39      6.96 o
   7  10   6        1.68        4.42      3.76 o
   8  10   6        3.23       -0.02      3.66 o
   9  10   6        0.03        0.00      5.22 o
  10  10   6        2.56       -3.47      3.56 o
  11  10   6       26.47       32.42      6.02 o
  12  10   6       19.34       14.71      5.25 o
  -7  11   6        0.14       -1.39      5.22 o
  -6  11   6        0.25       -3.48      4.87 o
  -5  11   6        3.32        5.22      5.56 o
  -4  11   6       13.72        6.26      5.91 o
  -3  11   6        0.69       -0.70      5.22 o
  -2  11   6        3.13        5.56      5.91 o
  -1  11   6        0.97        3.13      5.22 o
   0  11   6        9.10       11.82      6.61 o
   1  11   6        1.03        6.61      5.91 o
   2  11   6        0.05       -1.74      5.22 o
   3  11   6        6.10        3.13      5.22 o
   4  11   6        2.65        2.09      5.22 o
   5  11   6        2.83        1.04      5.22 o
 -27   1   7        2.05       -2.43      3.48 o
 -26   1   7        1.51       -1.39      3.13 o
 -25   1   7        3.51        1.74      3.13 o
 -24   1   7        3.09        2.58      3.48 o
 -23   1   7        0.13        0.79      1.01 o
 -22   1   7        6.10        3.06      2.07 o
 -21   1   7        1.19        0.62      0.91 o
 -20   1   7        5.20        9.23      1.15 o
 -19   1   7       21.81       31.12      1.46 o
 -18   1   7        1.78        3.49      0.75 o
 -17   1   7       44.37       52.34      2.49 o
 -16   1   7        8.11        5.91      0.78 o
 -15   1   7        4.19        4.52      0.66 o
 -14   1   7      126.27      126.77      3.74 o
 -13   1   7      272.80      275.67      5.38 o
 -12   1   7      136.27      131.71      3.66 o
 -11   1   7      434.98      468.17     10.91 o
 -10   1   7      134.42      118.59      3.48 o
  -9   1   7       60.63       60.88      1.91 o
  -8   1   7      101.86       99.01      3.34 o
  -7   1   7       17.86       12.52      0.92 o
  -6   1   7        1.15        2.75      0.68 o
  -5   1   7        0.03       -0.25      0.49 o
  -4   1   7       26.07       22.95      1.00 o
  -3   1   7       18.93       20.39      1.14 o
  -2   1   7       70.23       67.19      2.22 o
  -1   1   7      239.62      229.75      4.73 o
   0   1   7        2.21        2.23      0.74 o
   1   1   7       72.27       53.49      1.92 o
   2   1   7        1.95        4.65      0.70 o
   3   1   7      102.16      102.66      2.53 o
   4   1   7        3.12        3.13      0.92 o
   5   1   7       15.41       18.48      1.55 o
   6   1   7        0.24        1.98      0.87 o
   7   1   7      104.38      115.58      6.27 o
   8   1   7       39.32       65.05      3.03 o
   9   1   7      149.70      192.41      8.17 o
  10   1   7        0.95        1.26      1.59 o
  11   1   7       17.32       13.70      4.52 o
  12   1   7        0.25       -1.04      2.21 o
  13   1   7        0.01        0.64      2.33 o
  14   1   7       19.48        2.90      4.00 o
  15   1   7        5.87       -0.48      2.43 o
  16   1   7        2.94       -2.24      2.61 o
  17   1   7        2.27        0.46      2.17 o
  18   1   7        0.00       -0.70      2.46 o
  19   1   7        1.79        1.72      2.82 o
  20   1   7        0.03        0.35      2.46 o
  21   1   7        2.17       -1.21      2.82 o
  22   1   7        0.44       -1.62      2.57 o
  23   1   7        0.15       -2.57      2.57 o
  24   1   7        0.05       -1.75      2.82 o
  25   1   7        0.04        3.22      3.42 o
  26   1   7        0.12       -1.39      3.20 o
 -26   2   7        5.25        4.75      5.56 o
 -25   2   7        3.33        3.48      1.36 o
 -24   2   7       37.69       81.03      5.22 o
 -22   2   7        5.71       10.34      1.38 o
 -21   2   7       24.02       37.87      2.26 o
 -20   2   7       18.08       21.54      1.61 o
 -19   2   7        5.76        7.65      1.16 o
 -18   2   7        0.32        0.43      0.96 o
 -17   2   7        5.17        5.45      0.86 o
 -16   2   7       25.63       37.25      1.92 o
 -15   2   7       10.71       15.83      1.01 o
 -14   2   7        0.00       -0.19      0.43 o
 -13   2   7       28.65       23.00      1.82 o
 -12   2   7       97.38      107.60      6.67 o
 -11   2   7       69.09       72.61      2.89 o
 -10   2   7      151.04      150.61      5.74 o
  -9   2   7       16.77       15.24      1.54 o
  -8   2   7      239.39      256.73      6.15 o
  -7   2   7      192.10      183.51      4.89 o
  -6   2   7        6.77        5.10      1.28 o
  -5   2   7       66.27       63.97      3.48 o
  -4   2   7       40.26       32.60      2.57 o
  -3   2   7       28.96       26.53      3.48 o
  -2   2   7       42.35       45.57      2.83 o
  -1   2   7       72.46       69.53      3.20 o
   0   2   7        0.00        0.35      0.60 o
   1   2   7       43.32       40.11      1.67 o
   2   2   7       55.59       43.50      1.81 o
   3   2   7       78.27       77.38      2.86 o
   4   2   7        0.24        0.95      0.76 o
   5   2   7      105.14       99.14      3.21 o
   6   2   7       96.81       91.48      3.06 o
   7   2   7       33.61       38.75      2.44 o
   8   2   7       95.00       60.17      4.50 o
   9   2   7      140.16      195.86     10.67 o
  10   2   7      117.62       80.39     11.30 o
  11   2   7       14.22       20.59      5.10 o
  12   2   7        2.66        2.23      2.33 o
  13   2   7       18.77       15.52     10.95 o
  14   2   7       14.87        5.73     10.09 o
  15   2   7        5.30        2.59      4.17 o
  16   2   7        5.46        3.07      4.87 o
  17   2   7        1.81        0.87      2.46 o
  18   2   7       14.92        2.75      5.74 o
  19   2   7        1.92       -0.15      2.57 o
  20   2   7        0.75        1.28      2.92 o
  21   2   7        0.01        2.26      2.95 o
  22   2   7        0.00       -0.35      2.95 o
  23   2   7        0.41       -1.16      2.92 o
  24   2   7        0.02       -1.07      3.07 o
  25   2   7        1.65       -0.59      3.17 o
  26   2   7        1.27        0.00      3.31 o
 -26   3   7        0.26        1.00      1.79 o
 -25   3   7        3.87        5.35      2.84 o
 -24   3   7        6.08       11.73      4.35 o
 -23   3   7       14.81       39.14      2.46 o
 -22   3   7        0.00        0.32      0.83 o
 -21   3   7       15.64       19.79      2.78 o
 -20   3   7       10.96       11.12      2.05 o
 -19   3   7        0.79       -0.20      0.71 o
 -18   3   7        0.46        1.21      0.71 o
 -17   3   7       45.79       47.11      3.81 o
 -16   3   7      223.50      237.90      6.56 o
 -15   3   7       14.70       12.17      3.83 o
 -14   3   7       17.57       12.87      3.83 o
 -13   3   7      145.46      140.40      5.84 o
 -12   3   7      159.11      153.29      4.76 o
 -11   3   7       31.57       30.72      2.68 o
 -10   3   7       64.70       76.89      3.24 o
  -9   3   7      443.97      448.10     10.03 o
  -8   3   7      300.02      298.34      7.25 o
  -7   3   7        4.11        1.06      1.14 o
  -6   3   7        6.01        6.48      1.79 o
  -5   3   7       76.46       57.33      3.59 o
  -4   3   7       68.90       72.39      3.92 o
  -3   3   7       50.04       66.05      3.67 o
  -2   3   7        5.30        4.04      1.47 o
  -1   3   7      200.94      209.68     10.43 o
   0   3   7       61.86       68.01      2.27 o
   1   3   7       11.56       10.39      1.15 o
   2   3   7      118.02      116.38      3.60 o
   3   3   7       76.19       68.19      2.69 o
   4   3   7      155.00      147.94      4.40 o
   5   3   7       32.89       43.41      3.46 o
   6   3   7       41.13       35.40      5.74 o
   7   3   7       20.51       24.95      2.16 o
   8   3   7      194.67      249.71      8.16 o
   9   3   7       21.73       28.41      2.80 o
  10   3   7        0.56        3.26      2.02 o
  11   3   7       75.60      110.97      5.27 o
  12   3   7        4.97        0.54      3.30 o
  13   3   7        1.64       -0.15      2.17 o
  14   3   7       24.35        8.77      7.82 o
  15   3   7        0.87        2.09      3.83 o
  16   3   7       17.56        5.61      4.00 o
  17   3   7        9.75        3.20      2.92 o
  18   3   7        1.05        1.01      2.82 o
  19   3   7        0.14        2.24      2.82 o
  20   3   7        0.30       -0.68      2.57 o
  21   3   7        1.49       -1.44      2.82 o
  22   3   7        0.07       -1.97      2.82 o
  23   3   7        0.92       -1.83      2.92 o
  24   3   7        2.64       -1.04      2.95 o
  25   3   7        1.05       -1.39      3.20 o
 -25   4   7        4.02        1.39      3.83 o
 -24   4   7       23.95       12.52      4.87 o
 -22   4   7       10.10       16.00      1.58 o
 -21   4   7        0.00        0.71      0.81 o
 -20   4   7        0.83        2.36      0.81 o
 -19   4   7       45.87       48.74      2.72 o
 -18   4   7        0.59        1.19      0.77 o
 -17   4   7        4.32        4.06      1.22 o
 -16   4   7        0.67        1.74      3.13 o
 -15   4   7       16.83        9.04      3.83 o
 -14   4   7      175.97      164.15     10.78 o
 -13   4   7       72.66       93.55      8.35 o
 -12   4   7       14.71       22.60      5.22 o
 -11   4   7      173.41      185.01     11.82 o
 -10   4   7        1.48        0.70      3.13 o
  -9   4   7        0.16        1.74      3.13 o
  -8   4   7       11.95       14.26      4.17 o
  -7   4   7      282.69      291.43     15.65 o
  -6   4   7      228.60      222.57     12.87 o
  -5   4   7        0.72       -2.09      2.78 o
  -4   4   7       91.86       95.98      8.00 o
  -3   4   7        1.94        2.78      3.48 o
  -2   4   7       13.42        8.35      3.83 o
  -1   4   7      204.56      163.10     11.13 o
   0   4   7        0.59       -1.04      3.13 o
   1   4   7      350.02      372.11     19.48 o
   2   4   7       62.17       71.23      3.17 o
   3   4   7       21.72       15.88      1.92 o
   4   4   7       19.15       20.68      2.09 o
   5   4   7        1.37        1.23      1.13 o
   6   4   7        4.31        6.30      1.41 o
   7   4   7      133.21      155.21     11.83 o
   8   4   7       43.91       48.86      4.87 o
   9   4   7       88.89       59.83      5.22 o
  10   4   7       98.40      130.82     11.82 o
  11   4   7       38.60       71.28      5.04 o
  12   4   7        0.31        1.56      2.46 o
  13   4   7        7.95        3.18      3.65 o
  14   4   7       14.47        6.39      8.69 o
  15   4   7        2.36        0.45      2.96 o
  16   4   7        1.26       -0.41      2.67 o
  17   4   7        0.52        1.68      2.92 o
  18   4   7        2.21       -0.26      2.82 o
  19   4   7       10.30        2.74      3.26 o
  20   4   7        1.09        0.47      3.07 o
  21   4   7        0.12       -0.28      3.07 o
  22   4   7        0.01        0.61      3.31 o
  23   4   7        0.18        0.87      3.44 o
  24   4   7        0.29        0.70      3.26 o
 -24   5   7        1.29        0.35      3.48 o
 -23   5   7        0.28       -2.78      3.48 o
 -22   5   7        0.04       -0.35      0.81 o
 -21   5   7        0.51        1.25      0.81 o
 -20   5   7        1.31        1.23      1.84 o
 -19   5   7        1.13        0.00      0.57 o
 -18   5   7        0.26        0.40      0.57 o
 -17   5   7        0.17       -1.04      3.13 o
 -16   5   7        0.04       -1.74      3.13 o
 -15   5   7        9.66       15.65      4.52 o
 -14   5   7       12.10       16.00      4.87 o
 -13   5   7        0.92       -1.39      2.78 o
 -12   5   7        0.03        0.35      3.13 o
 -11   5   7       67.99       66.77      6.96 o
 -10   5   7       12.06       10.43      3.83 o
  -9   5   7        9.28        4.52      3.48 o
  -8   5   7       58.46       52.17      6.26 o
  -7   5   7      114.66      108.16      9.04 o
  -6   5   7       22.24       21.56      4.87 o
  -5   5   7        5.23        8.69      4.17 o
  -4   5   7       34.36       28.17      5.56 o
  -3   5   7       58.55       48.69      6.26 o
  -2   5   7        2.57        2.78      3.48 o
  -1   5   7        6.03        5.56      3.48 o
   0   5   7        3.82        3.83      3.48 o
   1   5   7        1.64        3.13      3.83 o
   2   5   7        4.37        2.78      3.83 o
   3   5   7       32.21       38.95      6.61 o
   4   5   7       15.30       18.29      1.94 o
   5   5   7        0.37       -0.27      0.96 o
   6   5   7        1.95        2.97      1.27 o
   7   5   7       20.83       31.90      2.52 o
   8   5   7        1.48        2.00      1.39 o
   9   5   7        9.02       11.68      2.25 o
  10   5   7        1.68        3.99      1.68 o
  11   5   7        0.00        2.57      2.82 o
  12   5   7        3.77        4.26      6.78 o
  13   5   7        1.99        0.54      2.67 o
  14   5   7        0.07       -0.51      2.67 o
  15   5   7        1.28       -0.35      2.71 o
  16   5   7        4.25        3.04      3.31 o
  17   5   7        0.32        0.35      2.95 o
  18   5   7        0.09        3.26      3.17 o
  19   5   7        0.42        0.28      3.07 o
  20   5   7        0.05       -1.10      3.07 o
  21   5   7        0.00       -1.06      3.31 o
  22   5   7        0.17       -3.07      3.07 o
  23   5   7        0.01       -2.85      3.31 o
 -22   6   7        0.00        3.48      3.83 o
 -21   6   7        2.69        4.17      4.17 o
 -20   6   7        4.28        6.28      1.62 o
 -19   6   7        4.18        6.53      1.17 o
 -18   6   7        0.14        4.87      4.17 o
 -17   6   7       10.15       21.56      5.56 o
 -16   6   7        7.52       13.56      5.22 o
 -15   6   7       13.09       18.08      5.22 o
 -14   6   7        0.47        1.74      3.48 o
 -13   6   7        7.04        4.52      4.17 o
 -12   6   7        6.00        5.56      4.17 o
 -11   6   7        0.02        0.00      3.48 o
 -10   6   7       82.32       82.77      8.35 o
  -9   6   7      126.93      138.41     10.78 o
  -8   6   7        3.61        1.04      3.48 o
  -7   6   7       47.68       44.86      6.26 o
  -6   6   7        0.53       -2.09      3.48 o
  -5   6   7        2.45       -1.04      3.48 o
  -4   6   7       62.81       73.38      8.00 o
  -3   6   7      100.77      118.94     10.09 o
  -2   6   7      341.25      331.42     18.78 o
  -1   6   7       31.46       29.91      6.61 o
   0   6   7       20.46       15.30      5.22 o
   1   6   7       18.09        9.74      4.87 o
   2   6   7       65.94       66.42      8.00 o
   3   6   7        2.30        3.48      4.17 o
   4   6   7       26.76       30.95      6.61 o
   5   6   7        6.69       13.35      3.08 o
   6   6   7        0.60        2.02      1.22 o
   7   6   7       22.51       23.96      2.43 o
   8   6   7       11.85       18.00      2.24 o
   9   6   7       39.70       39.02      7.82 o
  10   6   7       25.30       19.38      3.92 o
  11   6   7        0.07       -2.33      2.33 o
  12   6   7        4.71       -0.38      2.76 o
  13   6   7        0.19        1.49      2.78 o
  14   6   7        0.25        1.09      2.82 o
  15   6   7        1.35        0.43      3.07 o
  16   6   7        0.40        0.54      3.17 o
  17   6   7        2.06       -2.95      2.95 o
  18   6   7        0.02        0.37      3.17 o
  19   6   7        1.00        0.84      3.42 o
  20   6   7        0.07       -2.22      4.35 o
  21   6   7        1.41       -2.58      3.42 o
 -20   7   7        5.57        8.35      5.22 o
 -19   7   7        0.01       -1.04      3.83 o
 -18   7   7        1.01        3.83      4.52 o
 -17   7   7        1.76       -1.39      3.83 o
 -16   7   7       30.76       41.73      7.30 o
 -15   7   7       24.82       41.38      7.30 o
 -14   7   7        1.93       -0.70      3.83 o
 -13   7   7        0.21        0.00      3.48 o
 -12   7   7        0.16        3.83      4.17 o
 -11   7   7        0.11        1.04      3.48 o
 -10   7   7        2.36        8.00      4.52 o
  -9   7   7        4.96        6.61      4.17 o
  -8   7   7      142.83      138.41     11.48 o
  -7   7   7       20.79       29.56      6.61 o
  -6   7   7       71.89       69.55      8.00 o
  -5   7   7       67.74       74.07      8.69 o
  -4   7   7       38.42       45.21      7.65 o
  -3   7   7        0.72       -0.70      3.83 o
  -2   7   7       25.55       21.56      5.56 o
  -1   7   7       15.41       19.48      5.91 o
   0   7   7       36.72       42.78      8.00 o
   1   7   7        0.08       -2.43      3.83 o
   2   7   7        1.79        7.30      4.87 o
   3   7   7       39.32       36.17      7.65 o
   4   7   7       18.03       22.60      6.26 o
   5   7   7        7.99        9.39      5.56 o
   6   7   7       29.63       35.33      7.48 o
   7   7   7        6.93       10.19      3.17 o
   8   7   7        5.44        5.70      3.08 o
   9   7   7        3.22       -0.05      2.63 o
  10   7   7        5.09        6.96      3.26 o
  11   7   7        1.16       -0.52      2.71 o
  12   7   7        8.05        5.59      5.91 o
  13   7   7        1.05       -0.92      3.07 o
  14   7   7        0.00        2.39      3.07 o
  15   7   7        9.19        4.21      8.17 o
  16   7   7        0.73       -1.52      3.31 o
  17   7   7        9.12        8.44     14.08 o
  18   7   7        1.29       -1.91      3.31 o
  19   7   7        4.11        6.91      5.22 o
 -18   8   7       12.46       16.35      5.91 o
 -17   8   7       36.86       53.56      9.04 o
 -16   8   7       63.28       71.64      9.04 o
 -15   8   7        0.79        4.52      4.52 o
 -14   8   7        0.00       -3.48      4.17 o
 -13   8   7        0.04       -1.39      3.83 o
 -12   8   7        8.88        7.65      4.87 o
 -11   8   7        0.00       -0.70      3.83 o
 -10   8   7        3.43       -0.35      3.48 o
  -9   8   7        4.75        3.13      4.17 o
  -8   8   7       84.69       92.16      9.74 o
  -7   8   7      103.76      105.72     10.43 o
  -6   8   7        0.98        0.70      4.17 o
  -5   8   7        0.53       -2.43      4.17 o
  -4   8   7        0.02        0.00      4.17 o
  -3   8   7       13.61       16.00      5.91 o
  -2   8   7       44.59       33.73      7.65 o
  -1   8   7       22.99       18.08      6.61 o
   0   8   7       26.79       25.04      6.96 o
   1   8   7       11.17        4.52      4.87 o
   2   8   7       37.70       29.56      7.30 o
   3   8   7       89.02       70.60      9.39 o
   4   8   7       54.43       47.30      9.04 o
   5   8   7       23.94       17.74      6.26 o
   6   8   7        2.37        0.00      4.52 o
   7   8   7        4.56        4.52      4.87 o
   8   8   7       15.11       25.30      4.43 o
   9   8   7       13.50       15.68      6.43 o
  10   8   7       14.45       17.19      4.69 o
  11   8   7       10.73        6.52      3.84 o
  12   8   7        1.94        3.53      3.51 o
  13   8   7        0.55       -3.07      3.07 o
  14   8   7        1.33        3.12      3.76 o
  15   8   7        3.90        0.24      4.69 o
  16   8   7        0.04        1.20      5.22 o
 -14   9   7       21.73       26.43      7.30 o
 -13   9   7       15.49       18.08      6.61 o
 -12   9   7        1.44       -0.35      4.87 o
 -11   9   7        2.04        2.43      4.52 o
 -10   9   7        0.98        2.43      4.52 o
  -9   9   7       20.09       12.43      1.68 o
  -8   9   7        0.20       -0.22      1.02 o
  -7   9   7        2.08        2.00      1.74 o
  -6   9   7        8.50        8.05      4.00 o
  -5   9   7       34.14       29.18      2.31 o
  -4   9   7        5.88        4.23      1.34 o
  -3   9   7        0.07        0.00      4.87 o
  -2   9   7        0.25       -2.09      4.17 o
  -1   9   7        7.40       12.52      5.91 o
   0   9   7        5.71        9.39      5.22 o
   1   9   7        1.94       -2.09      4.52 o
   2   9   7        6.87        7.65      5.91 o
   3   9   7        0.02       -0.35      4.87 o
   4   9   7        0.01        3.13      4.87 o
   5   9   7        9.04        5.56      5.56 o
   6   9   7        0.15        0.35      5.22 o
   7   9   7        0.24       -0.70      5.22 o
   8   9   7        1.82        7.65      6.26 o
   9   9   7        8.84        1.04      5.56 o
  10   9   7        0.02        0.50      4.17 o
  11   9   7       10.74        8.55      4.69 o
  12   9   7        0.00       -3.15      3.15 o
  13   9   7        0.00        1.55      3.66 o
  -9  10   7        8.39       15.30      6.26 o
  -8  10   7       16.99       19.82      6.96 o
  -7  10   7        9.48       16.35      6.61 o
  -6  10   7        4.40        6.26      5.91 o
  -5  10   7        0.77       -3.13      4.52 o
  -4  10   7        0.97        0.35      5.22 o
  -3  10   7        2.24        2.78      5.22 o
  -2  10   7        1.46        2.69      1.64 o
  -1  10   7        1.97        5.91      5.56 o
   0  10   7        5.15        2.09      5.22 o
   1  10   7        4.48        6.26      5.91 o
   2  10   7        3.22        2.09      5.56 o
   3  10   7        3.26        1.74      5.91 o
   4  10   7        1.31        6.26      5.91 o
   5  10   7        0.06       -4.17      4.87 o
   6  10   7        6.33        7.65      6.26 o
   7  10   7        0.29        1.39      5.91 o
 -24   0   8       40.94       87.99      5.91 o
 -23   0   8       51.86      102.48      4.43 o
 -22   0   8       42.81       93.66      4.35 o
 -21   0   8       18.66       38.55      2.57 o
 -20   0   8        2.06        0.31      1.09 o
 -19   0   8       53.68       71.21      3.83 o
 -18   0   8       20.98       26.25      2.09 o
 -17   0   8       92.29      115.64      4.05 o
 -16   0   8      221.03      251.38      7.30 o
 -15   0   8      219.07      261.84      6.76 o
 -14   0   8        5.55        4.29      1.04 o
 -13   0   8        0.02        0.25      0.83 o
 -12   0   8        4.67        3.65      0.98 o
 -11   0   8       78.09       78.80      2.82 o
 -10   0   8      206.27      196.38      5.04 o
  -9   0   8      466.99      456.90     10.20 o
  -8   0   8        8.86        5.53      1.09 o
  -7   0   8       12.68        8.21      0.98 o
  -6   0   8      215.42      191.24      9.04 o
  -5   0   8       87.17       87.47      3.48 o
  -4   0   8        1.18       -0.52      1.22 o
  -3   0   8      360.87      314.38     10.78 o
  -2   0   8       32.89       34.78      2.78 o
  -1   0   8       42.14       34.30      2.31 o
   0   0   8       52.54       40.63      2.57 o
   1   0   8       98.74       72.06      3.83 o
   2   0   8      135.08      118.59      4.57 o
   3   0   8        5.70        4.77      1.52 o
   4   0   8        1.79        1.28      1.24 o
   5   0   8       69.97       97.05      5.39 o
   6   0   8        4.00        7.22      1.79 o
   7   0   8        0.12       -0.86      1.56 o
   8   0   8        6.20        4.13      1.79 o
   9   0   8       96.61      110.94      9.04 o
  10   0   8       91.59       49.38      7.30 o
  11   0   8       60.28       71.99      8.00 o
  12   0   8       54.66       65.38      8.00 o
  13   0   8        2.98       -2.09      3.48 o
  14   0   8       22.56        3.48      3.83 o
  15   0   8        4.64        1.04      3.83 o
  16   0   8       31.42        6.61      4.52 o
  17   0   8       12.06        2.43      3.83 o
  18   0   8        0.38        1.74      3.83 o
  19   0   8        3.26       -1.74      3.83 o
  20   0   8        2.37       -2.09      3.83 o
  21   0   8        1.88       -2.43      4.17 o
  22   0   8        3.51        0.00      4.17 o
  23   0   8        0.06        3.83      4.87 o
  24   0   8        0.22       -1.39      4.52 o
 -24   1   8        0.41       -1.00      1.22 o
 -23   1   8        0.41        0.87      1.23 o
 -22   1   8        2.13        7.71      1.48 o
 -21   1   8        3.46        0.89      0.95 o
 -20   1   8       38.74       59.34      2.11 o
 -19   1   8        0.31        0.40      0.69 o
 -18   1   8       71.92       98.97      2.80 o
 -17   1   8       28.04       32.81      1.81 o
 -16   1   8       13.33       12.68      1.00 o
 -15   1   8       83.23       82.45      3.36 o
 -14   1   8        0.95        0.89      0.59 o
 -13   1   8       87.94       72.57      2.60 o
 -12   1   8      480.98      504.49      9.26 o
 -11   1   8       16.01       20.95      1.83 o
 -10   1   8      301.54      292.40      7.50 o
  -9   1   8        1.80       -1.24      1.60 o
  -8   1   8       58.60       60.67      2.34 o
  -7   1   8        7.56       11.48      1.23 o
  -6   1   8       50.52       43.53      1.99 o
  -5   1   8       13.10        9.66      1.12 o
  -4   1   8        7.32        6.74      0.85 o
  -3   1   8       35.34       27.04      1.09 o
  -2   1   8       96.07       91.84      2.74 o
  -1   1   8       41.32       44.89      2.01 o
   0   1   8        0.46       -0.13      0.79 o
   1   1   8       71.66       75.88      2.67 o
   2   1   8       11.08       13.12      1.30 o
   3   1   8        0.15        0.18      0.76 o
   4   1   8       23.80       28.77      1.93 o
   5   1   8       42.40       60.89      2.52 o
   6   1   8        0.30        1.00      1.06 o
   7   1   8        9.60        9.09      1.43 o
   8   1   8        0.16        1.70      1.37 o
   9   1   8        0.33       -0.37      1.16 o
  10   1   8       46.08       39.65      6.61 o
  11   1   8       58.60       47.30      7.65 o
  12   1   8       61.44       27.82      6.26 o
  13   1   8       87.47       27.82      6.61 o
  14   1   8        0.20       -1.82      2.57 o
  15   1   8        5.97        1.24      4.17 o
  16   1   8        5.93        3.30      2.95 o
  17   1   8        0.91       -2.46      2.46 o
  18   1   8        0.68        0.54      2.67 o
  19   1   8        2.59        1.54      2.82 o
  20   1   8        6.71        0.00      2.95 o
  21   1   8        2.26        3.69      3.42 o
  22   1   8        0.10       -0.35      2.95 o
  23   1   8        1.01        4.01      3.31 o
  24   1   8        1.56       -2.09      2.95 o
 -24   2   8        0.00        0.35      3.48 o
 -23   2   8        2.13        2.78      1.56 o
 -22   2   8       16.90       28.86      2.78 o
 -21   2   8        3.05        3.34      1.34 o
 -20   2   8        6.89        6.63      1.04 o
 -19   2   8        0.13        0.42      0.71 o
 -18   2   8        4.51        3.90      0.75 o
 -17   2   8       16.16       22.80      1.34 o
 -16   2   8       24.18       32.68      2.30 o
 -15   2   8       12.14       15.32      1.72 o
 -14   2   8       61.53       79.86      3.17 o
 -13   2   8      151.72      161.00      4.76 o
 -12   2   8       67.46       77.60      5.32 o
 -11   2   8       48.21       47.18      2.52 o
 -10   2   8       12.92       14.33      2.31 o
  -9   2   8        5.70        4.29      1.12 o
  -8   2   8      182.64      175.69      4.89 o
  -7   2   8       57.82       55.84      2.62 o
  -6   2   8        4.23        4.08      1.13 o
  -5   2   8      179.48      174.91      6.27 o
  -4   2   8       72.29       83.76      4.17 o
  -3   2   8        2.66        1.07      1.47 o
  -2   2   8        7.79       10.44      2.26 o
  -1   2   8       74.21       78.46      2.52 o
   0   2   8       29.08       26.29      2.74 o
   1   2   8        0.00        0.04      0.80 o
   2   2   8       41.61       42.71      2.09 o
   3   2   8       48.06       55.16      2.52 o
   4   2   8       26.84       33.66      1.96 o
   5   2   8       14.51       10.69      1.78 o
   6   2   8        7.67        9.63      1.67 o
   7   2   8       52.29       52.61      4.12 o
   8   2   8        0.24        3.22      1.42 o
   9   2   8       18.69       30.13      6.12 o
  10   2   8       33.06       40.30      3.31 o
  11   2   8       26.90       20.33      6.61 o
  12   2   8        6.74        2.32      2.92 o
  13   2   8       15.69        7.84      3.17 o
  14   2   8        0.94       -1.74      2.46 o
  15   2   8        5.30       -0.38      2.67 o
  16   2   8        0.70       -1.30      2.33 o
  17   2   8        0.24       -0.45      2.57 o
  18   2   8        1.68        1.21      2.82 o
  19   2   8        1.99       -1.22      2.71 o
  20   2   8        0.41       -2.96      2.96 o
  21   2   8        0.05        0.67      2.92 o
  22   2   8        0.35        1.34      3.17 o
  23   2   8        0.26        0.48      3.31 o
  24   2   8        0.00        1.39      4.87 o
 -24   3   8        0.76        5.56      4.17 o
 -23   3   8        1.71        3.13      4.17 o
 -22   3   8        0.50        0.35      3.48 o
 -21   3   8        1.34        2.15      0.82 o
 -20   3   8        3.51        3.41      1.91 o
 -19   3   8        1.74       -0.35      2.78 o
 -18   3   8        2.01        2.78      3.13 o
 -17   3   8        6.21        8.69      3.83 o
 -16   3   8        0.43        4.17      3.48 o
 -15   3   8        9.05        6.61      3.48 o
 -14   3   8        4.40        8.00      3.83 o
 -13   3   8        0.36       -1.58      1.58 o
 -12   3   8       40.81       51.22      5.04 o
 -11   3   8       14.57       10.35      1.65 o
 -10   3   8      179.11      162.74      5.00 o
  -9   3   8      149.52      162.00      4.89 o
  -8   3   8        2.86        1.63      1.23 o
  -7   3   8        0.13       -1.01      1.06 o
  -6   3   8        3.26        1.68      1.14 o
  -5   3   8        4.13        2.83      1.52 o
  -4   3   8        0.21       -0.88      1.39 o
  -3   3   8        0.93        0.05      1.47 o
  -2   3   8        0.61       -0.45      1.47 o
  -1   3   8       13.18       11.98      2.31 o
   0   3   8      225.93      201.62      8.87 o
   1   3   8       13.21       15.73      1.64 o
   2   3   8       21.95       23.42      1.94 o
   3   3   8        4.10        6.66      1.74 o
   4   3   8       17.79       24.54      2.21 o
   5   3   8        2.78        2.09      1.29 o
   6   3   8        6.86        8.93      1.66 o
   7   3   8       15.08       22.41      2.18 o
   8   3   8       46.88       54.87      5.39 o
   9   3   8        0.55        1.18      1.41 o
  10   3   8        1.12       -0.33      1.36 o
  11   3   8        2.13        3.03      1.64 o
  12   3   8        4.33        3.33      3.83 o
  13   3   8        6.10        4.71      4.00 o
  14   3   8        6.98        1.35      4.35 o
  15   3   8        1.86       -1.39      2.71 o
  16   3   8        0.54        0.20      2.82 o
  17   3   8        7.45        0.83      3.07 o
  18   3   8        1.75       -1.56      2.76 o
  19   3   8        0.42       -0.17      2.95 o
  20   3   8        0.23       -1.12      2.96 o
  21   3   8        1.62       -2.82      2.82 o
  22   3   8        0.06       -3.07      3.07 o
  23   3   8        0.22       -1.55      3.31 o
 -23   4   8        0.40       -0.35      3.83 o
 -22   4   8        3.44        3.13      4.17 o
 -21   4   8        0.01        0.70      3.83 o
 -20   4   8       13.94       10.43      4.52 o
 -19   4   8       30.57       47.64      7.30 o
 -18   4   8        6.65        9.04      4.52 o
 -17   4   8        0.18       -1.04      3.48 o
 -16   4   8        0.03        0.35      3.13 o
 -15   4   8        0.40        1.74      3.48 o
 -14   4   8        5.07        6.26      3.48 o
 -13   4   8        1.69        2.09      3.48 o
 -12   4   8        0.92        1.74      3.13 o
 -11   4   8        0.12       -2.78      2.78 o
 -10   4   8        5.08        3.13      3.48 o
  -9   4   8        5.43        4.17      3.13 o
  -8   4   8       30.81       25.04      5.22 o
  -7   4   8        2.89        2.78      3.13 o
  -6   4   8       14.54       17.39      4.52 o
  -5   4   8       58.21       57.38      6.61 o
  -4   4   8        0.00       -2.78      2.78 o
  -3   4   8      169.99      161.71     11.13 o
  -2   4   8      142.98      131.80     10.43 o
  -1   4   8        0.23       -2.78      2.78 o
   0   4   8      212.83      209.36     13.22 o
   1   4   8      110.68       93.90      8.69 o
   2   4   8        7.20        8.54      2.09 o
   3   4   8        0.23       -0.78      0.99 o
   4   4   8       18.01       18.91      1.94 o
   5   4   8       28.56       38.38      2.85 o
   6   4   8       92.48      113.38     12.87 o
   7   4   8        0.51       -0.10      1.19 o
   8   4   8       36.21       64.20      3.94 o
   9   4   8       11.13       25.37      2.96 o
  10   4   8        0.00        0.50      1.19 o
  11   4   8        5.15        7.27      1.80 o
  12   4   8        1.56        0.70      2.67 o
  13   4   8        1.99       -0.03      2.57 o
  14   4   8        1.92       -2.50      2.57 o
  15   4   8        0.60       -0.70      2.82 o
  16   4   8        6.40        1.45      6.78 o
  17   4   8        5.20        2.38      5.22 o
  18   4   8        0.39        0.72      3.31 o
  19   4   8        2.47       -2.82      2.82 o
  20   4   8        0.00        3.41      3.31 o
  21   4   8        0.22       -0.92      2.82 o
  22   4   8        0.21       -1.61      3.07 o
 -21   5   8        6.79        4.17      3.83 o
 -20   5   8        1.98        3.48      4.17 o
 -19   5   8       19.68       32.69      6.61 o
 -18   5   8        0.58       -1.39      3.48 o
 -17   5   8        9.06        5.56      4.17 o
 -16   5   8        0.15       -0.35      3.48 o
 -15   5   8        4.49        0.00      3.13 o
 -14   5   8        1.47        1.39      3.13 o
 -13   5   8        5.38        8.00      4.17 o
 -12   5   8        1.15        0.35      3.48 o
 -11   5   8        0.96       -1.39      2.78 o
 -10   5   8       13.39       16.00      4.52 o
  -9   5   8       33.16       38.60      5.56 o
  -8   5   8        0.02        2.09      3.48 o
  -7   5   8        0.06        0.70      3.48 o
  -6   5   8        4.01        6.61      3.83 o
  -5   5   8        0.58       -2.78      2.78 o
  -4   5   8       31.88       34.08      6.26 o
  -3   5   8       81.10       70.94      8.00 o
  -2   5   8        6.03        5.91      3.83 o
  -1   5   8       22.20       22.95      5.91 o
   0   5   8       61.44       48.34      6.96 o
   1   5   8       14.58        9.39      4.87 o
   2   5   8       43.60       35.82      6.96 o
   3   5   8       51.26       49.38      8.00 o
   4   5   8       39.04       46.69      3.17 o
   5   5   8       45.19       50.11      4.69 o
   6   5   8        3.57        5.72      1.61 o
   7   5   8       26.64       36.96      3.30 o
   8   5   8        0.01       -1.19      1.19 o
   9   5   8        1.79        2.45      1.44 o
  10   5   8        0.06       -1.21      1.21 o
  11   5   8        3.35        2.99      3.01 o
  12   5   8       12.40        8.80      4.00 o
  13   5   8        1.38        1.46      2.92 o
  14   5   8        1.86       -1.22      2.95 o
  15   5   8       16.45       14.83     15.65 o
  16   5   8        3.83       -1.92      3.07 o
  17   5   8        0.76       -1.38      3.07 o
  18   5   8        1.18        0.45      3.48 o
  19   5   8        0.31        0.09      3.42 o
  20   5   8        0.57        0.54      3.31 o
 -20   6   8        1.39       -3.13      3.83 o
 -19   6   8        1.58        3.48      4.52 o
 -18   6   8        0.66        1.39      4.17 o
 -17   6   8        2.06        5.22      4.17 o
 -16   6   8        5.39        3.48      4.17 o
 -15   6   8        7.38       14.26      5.22 o
 -14   6   8        2.24        1.39      3.83 o
 -13   6   8       30.19       37.21      6.96 o
 -12   6   8       21.73       32.69      6.61 o
 -11   6   8       17.01       21.21      5.56 o
 -10   6   8       56.48       54.25      6.96 o
  -9   6   8        0.73       -0.35      3.48 o
  -8   6   8        5.24        3.83      4.17 o
  -7   6   8        2.23        3.83      4.17 o
  -6   6   8       87.66       66.08      8.00 o
  -5   6   8       52.62       53.90      7.30 o
  -4   6   8       33.91       32.34      6.61 o
  -3   6   8       70.66       70.60      9.04 o
  -2   6   8      357.36      322.03     19.13 o
  -1   6   8       13.18        3.48      5.22 o
   0   6   8       98.17      105.37     10.78 o
   1   6   8        1.58       -1.74      3.83 o
   2   6   8        5.73        1.74      4.52 o
   3   6   8        6.89        4.87      4.52 o
   4   6   8        0.84       -3.48      3.48 o
   5   6   8       18.71       27.82      6.96 o
   6   6   8        1.76       -2.09      3.83 o
   7   6   8       12.39       12.82      3.83 o
   8   6   8        6.54        9.01      3.30 o
   9   6   8        7.27       10.83      2.77 o
  10   6   8        9.29       14.36      3.58 o
  11   6   8        0.55        2.60      3.07 o
  12   6   8        4.06        0.60      4.00 o
  13   6   8        3.18        2.76      3.17 o
  14   6   8       21.14       14.80     16.35 o
  15   6   8        1.49        3.47      3.56 o
  16   6   8        2.09        1.18      3.31 o
  17   6   8        1.98        4.99      3.81 o
  18   6   8        0.29       -0.35      3.44 o
 -17   7   8        0.72       -2.43      3.83 o
 -16   7   8        5.30        7.65      4.87 o
 -15   7   8       15.32       26.08      6.61 o
 -14   7   8       13.69       14.61      5.56 o
 -13   7   8        7.07        2.78      4.17 o
 -12   7   8       18.13       22.60      5.91 o
 -11   7   8        0.06       -2.43      3.13 o
 -10   7   8       15.40       12.87      5.56 o
  -9   7   8        0.17       -2.78      3.13 o
  -8   7   8        0.25        0.70      3.83 o
  -7   7   8        1.38        1.39      4.17 o
  -6   7   8        3.90        7.65      4.87 o
  -5   7   8        9.45        5.22      4.52 o
  -4   7   8        7.90       10.78      5.22 o
  -3   7   8       17.57       19.13      5.91 o
  -2   7   8       16.92       14.61      5.91 o
  -1   7   8        5.85        5.91      4.52 o
   0   7   8       31.78       46.95      8.35 o
   1   7   8       17.96       15.30      5.91 o
   2   7   8        0.34        2.09      4.17 o
   3   7   8        0.32        0.35      4.17 o
   4   7   8        0.00       -2.78      4.17 o
   5   7   8        1.18       -2.43      4.52 o
   6   7   8       18.09       24.34      7.30 o
   7   7   8       15.83       16.00      6.26 o
   8   7   8       14.28       16.35      6.61 o
   9   7   8        0.78       -2.78      4.52 o
  10   7   8        1.13        1.74      4.87 o
  11   7   8        0.02        0.36      3.01 o
  12   7   8        1.69        4.65      3.56 o
  13   7   8        2.93        1.12      3.83 o
  14   7   8        1.77        4.50      3.42 o
  15   7   8        4.22        2.54      3.91 o
  16   7   8        0.22        2.74      3.66 o
 -14   8   8        1.13        6.26      4.87 o
 -13   8   8        0.27        3.13      4.52 o
 -12   8   8        6.41        6.61      5.22 o
 -11   8   8       11.65       10.43      5.22 o
 -10   8   8        8.83       10.43      5.22 o
  -9   8   8        3.63        6.96      4.52 o
  -8   8   8       18.42       10.78      5.22 o
  -7   8   8        1.32        4.87      4.87 o
  -6   8   8        3.49        9.04      5.22 o
  -5   8   8        8.19        5.56      4.52 o
  -4   8   8        0.14       -1.04      4.17 o
  -3   8   8       49.59       44.51      8.35 o
  -2   8   8       10.28       13.56      5.91 o
  -1   8   8       13.35       13.22      5.56 o
   0   8   8       35.38       40.69      8.35 o
   1   8   8        3.76        5.22      5.22 o
   2   8   8        9.81       13.22      6.26 o
   3   8   8       16.24       11.13      5.91 o
   4   8   8        0.82        2.78      5.22 o
   5   8   8        1.67       -1.39      4.52 o
   6   8   8        1.25        0.35      4.87 o
   7   8   8        3.32        1.74      5.22 o
   8   8   8        1.45        4.87      5.22 o
   9   8   8        6.05        3.13      5.22 o
  10   8   8        0.46        2.09      5.22 o
  11   8   8        1.01       -1.04      4.52 o
  12   8   8        3.03        3.03      3.51 o
  13   8   8        0.12        0.35      4.87 o
 -10   9   8        9.03        9.39      5.91 o
  -9   9   8        9.83       13.91      5.91 o
  -8   9   8        2.39        2.09      4.87 o
  -7   9   8        2.19        1.74      4.87 o
  -6   9   8        0.45        2.78      5.22 o
  -5   9   8        6.41       12.17      5.91 o
  -4   9   8       15.57       23.30      7.30 o
  -3   9   8        6.99       10.78      5.91 o
  -2   9   8        0.09       -2.43      4.87 o
  -1   9   8        0.07       -4.17      4.17 o
   0   9   8        6.84        7.65      5.91 o
   1   9   8        1.65        0.70      5.22 o
   2   9   8        4.34        2.09      5.22 o
   3   9   8        0.55        1.74      5.22 o
   4   9   8        2.24        3.13      5.22 o
   5   9   8        3.30        2.78      5.22 o
   6   9   8        0.00        0.00      4.87 o
   7   9   8        3.14       -1.04      5.22 o
   8   9   8        1.26        1.04      5.22 o
 -22   1   9        6.01        7.65      2.43 o
 -21   1   9       22.01       35.72      2.71 o
 -20   1   9        8.90       14.88      1.97 o
 -19   1   9        7.45       12.62      1.26 o
 -18   1   9        3.16        4.11      0.71 o
 -17   1   9       13.49       17.04      1.30 o
 -16   1   9        0.54       -0.12      1.09 o
 -15   1   9        6.82        7.30      1.48 o
 -14   1   9        2.03        3.72      2.09 o
 -13   1   9       14.92       20.13      1.83 o
 -12   1   9       14.66       16.22      1.72 o
 -11   1   9       11.34        9.04      1.74 o
 -10   1   9       37.74       36.75      2.08 o
  -9   1   9        5.00        3.21      1.09 o
  -8   1   9       14.49       15.23      1.58 o
  -7   1   9       68.48       65.78      2.82 o
  -6   1   9       86.90       80.19      3.20 o
  -5   1   9       65.89       56.69      2.71 o
  -4   1   9        0.00       -0.35      0.83 o
  -3   1   9        2.33        3.48      0.89 o
  -2   1   9       32.12       39.18      2.89 o
  -1   1   9       33.31       31.91      1.77 o
   0   1   9        5.93        6.28      1.15 o
   1   1   9       10.25       11.19      1.26 o
   2   1   9       33.05       33.22      2.01 o
   3   1   9       43.92       46.91      2.46 o
   4   1   9       11.13       13.78      2.35 o
   5   1   9        0.90        0.48      0.97 o
   6   1   9        0.01        0.17      1.07 o
   7   1   9       13.94        5.99      2.69 o
   8   1   9        0.09       -0.15      1.52 o
   9   1   9        7.93        6.91      1.91 o
  10   1   9        0.43       -1.31      2.57 o
  11   1   9        5.95        2.31      2.82 o
  12   1   9        1.95        0.00      2.71 o
  13   1   9       10.29        2.87      3.07 o
  14   1   9        3.87        0.60      2.82 o
  15   1   9        0.11       -2.42      2.42 o
  16   1   9        0.25        0.67      2.82 o
  17   1   9        0.21       -1.56      2.46 o
  18   1   9        0.10        0.99      3.01 o
  19   1   9        2.49       -2.09      2.82 o
  20   1   9        0.83       -1.11      2.67 o
  21   1   9        0.17        2.26      3.20 o
 -19   2   9        0.84        5.91      2.78 o
 -18   2   9        2.63        4.12      1.58 o
 -17   2   9        6.42        4.02      1.34 o
 -16   2   9        2.23       -0.70      1.74 o
 -15   2   9        7.85        4.87      1.48 o
 -14   2   9       72.43       82.35      4.00 o
 -13   2   9       13.02       16.19      1.97 o
 -12   2   9       26.51       22.45      2.08 o
 -11   2   9        1.08        1.56      1.23 o
 -10   2   9        0.60        1.31      1.09 o
  -9   2   9        0.33       -0.54      1.09 o
  -8   2   9       42.61       34.94      2.20 o
  -7   2   9      144.84      139.29      4.27 o
  -6   2   9       57.21       53.07      2.64 o
  -5   2   9       13.47        9.15      1.44 o
  -4   2   9       68.16       66.09      3.83 o
  -3   2   9        2.50        4.52      1.79 o
  -2   2   9       12.19       11.93      2.05 o
  -1   2   9        2.65        2.36      1.74 o
   0   2   9        7.84        9.94      1.16 o
   1   2   9       25.81       31.28      1.95 o
   2   2   9       45.86       54.50      2.40 o
   3   2   9       24.72       27.92      2.16 o
   4   2   9       29.44       37.95      5.56 o
   5   2   9       20.00       25.26      2.49 o
   6   2   9       13.22        6.61      4.52 o
   7   2   9        0.35        1.58      1.41 o
   8   2   9        6.56        6.95      3.03 o
   9   2   9        0.26       -1.26      1.38 o
  10   2   9       12.93       21.19      6.96 o
  11   2   9        9.90        1.57      3.83 o
  12   2   9        3.73        1.42      3.30 o
  13   2   9        2.21        1.45      2.82 o
  14   2   9       11.37       -1.89      2.82 o
  15   2   9        7.83       -1.56      2.95 o
  16   2   9        0.57        0.81      4.87 o
  17   2   9        0.54       -2.71      2.71 o
  18   2   9        8.12        2.70      3.17 o
  19   2   9        2.39        0.59      3.17 o
  20   2   9        0.78        3.04      3.31 o
  21   2   9        1.38        7.65      4.87 o
 -21   3   9       36.42       51.82      6.96 o
 -20   3   9        7.40        6.61      4.17 o
 -19   3   9       13.08       10.09      4.52 o
 -18   3   9        3.24        3.13      3.48 o
 -17   3   9        0.94       -1.74      3.13 o
 -16   3   9        0.00        1.04      3.13 o
 -15   3   9       10.57       10.09      3.83 o
 -14   3   9        2.57        1.81      1.74 o
 -13   3   9        2.11        0.35      1.67 o
 -12   3   9       29.83       31.91      5.56 o
 -11   3   9        6.79       10.04      1.81 o
 -10   3   9       18.66       11.41      1.68 o
  -9   3   9       15.29       14.22      1.80 o
  -8   3   9        6.83        8.71      1.57 o
  -7   3   9        4.92        4.06      2.43 o
  -6   3   9       14.81       16.19      1.82 o
  -5   3   9      114.27      108.50      5.26 o
  -4   3   9       10.35       10.43      2.31 o
  -3   3   9       69.69       70.67      4.24 o
  -2   3   9       36.75       37.55      3.31 o
  -1   3   9        0.16       -1.74      3.13 o
   0   3   9        0.98        3.48      3.48 o
   1   3   9       26.42       27.47      5.91 o
   2   3   9        0.04       -0.91      1.04 o
   3   3   9       48.31       53.40      2.85 o
   4   3   9       66.79       72.60      3.70 o
   5   3   9        3.26        3.62      1.61 o
   6   3   9        2.33        3.35      2.43 o
   7   3   9        1.67        2.61      1.58 o
   8   3   9        1.73        1.84      1.61 o
   9   3   9        2.60        4.60      1.49 o
  10   3   9       13.38        1.54      2.92 o
  11   3   9       42.60       33.86      4.79 o
  12   3   9        0.11        1.44      2.82 o
  13   3   9        7.96        0.80      2.92 o
  14   3   9        0.59        0.67      2.82 o
  15   3   9        0.11       -1.04      2.71 o
  16   3   9        0.02       -1.56      2.71 o
  17   3   9        0.57        1.04      3.20 o
  18   3   9        0.39        1.59      3.83 o
  19   3   9        0.77       -2.92      2.92 o
  20   3   9        1.52        0.42      3.07 o
 -20   4   9        0.00        0.00      4.17 o
 -19   4   9        2.63       -1.04      3.13 o
 -18   4   9        2.61        1.74      3.48 o
 -17   4   9        1.85        1.04      3.83 o
 -16   4   9        0.75        0.00      3.48 o
 -15   4   9        3.99        0.70      3.83 o
 -14   4   9        0.29       -2.78      3.48 o
 -13   4   9        1.35       -1.04      3.13 o
 -12   4   9       24.76       26.78      5.56 o
 -11   4   9      142.62      151.63     10.78 o
 -10   4   9       22.85       26.43      5.56 o
  -9   4   9        2.29        3.13      3.83 o
  -8   4   9        8.40       11.48      4.52 o
  -7   4   9       14.80       13.56      4.52 o
  -6   4   9       87.21       97.03      8.69 o
  -5   4   9        3.28        0.35      3.48 o
  -4   4   9       18.57       18.08      5.22 o
  -3   4   9        0.53        0.70      3.48 o
  -2   4   9       54.48       52.51      6.96 o
  -1   4   9        4.13       -2.43      3.48 o
   0   4   9        8.83        7.65      4.52 o
   1   4   9       34.64       29.21      6.26 o
   2   4   9       38.04       51.82      7.65 o
   3   4   9        2.71        5.58      1.32 o
   4   4   9        6.19        6.18      1.62 o
   5   4   9        1.06       -0.70      1.29 o
   6   4   9        1.44        0.65      1.31 o
   7   4   9        1.30        2.26      1.74 o
   8   4   9        2.31        3.73      1.62 o
   9   4   9       23.13       38.95      3.83 o
  10   4   9        6.67       15.79      2.49 o
  11   4   9        0.01       -0.64      1.44 o
  12   4   9        0.93       -2.46      2.46 o
  13   4   9        7.82        2.14      3.83 o
  14   4   9        3.39        2.06      3.07 o
  15   4   9        0.94        0.52      2.95 o
  16   4   9        1.45       -1.32      2.92 o
  17   4   9        0.09       -0.88      3.07 o
  18   4   9        0.29        4.14      5.39 o
  19   4   9        1.47        0.00      4.52 o
 -18   5   9        0.01        0.70      3.83 o
 -17   5   9        0.09        2.43      4.17 o
 -16   5   9        0.50        3.83      4.17 o
 -15   5   9        0.18        1.39      3.83 o
 -14   5   9        0.18        1.39      3.48 o
 -13   5   9        0.79        1.39      3.48 o
 -12   5   9        0.13        0.00      3.48 o
 -11   5   9        1.16        0.00      3.83 o
 -10   5   9        5.79        7.30      3.83 o
  -9   5   9        0.02       -1.04      3.13 o
  -8   5   9       35.45       40.69      6.96 o
  -7   5   9       56.65       62.60      7.65 o
  -6   5   9        4.47        6.96      4.17 o
  -5   5   9        0.49        2.43      4.17 o
  -4   5   9       26.36       28.17      6.26 o
  -3   5   9        6.63       10.78      4.52 o
  -2   5   9        2.26        1.04      3.83 o
  -1   5   9        4.59        3.48      4.17 o
   0   5   9        8.90        5.56      4.52 o
   1   5   9        2.19       -0.35      3.83 o
   2   5   9        1.98        0.00      3.48 o
   3   5   9        3.21        0.70      4.17 o
   4   5   9        4.66        4.17      4.52 o
   5   5   9        1.24        1.53      1.31 o
   6   5   9        5.54        9.14      2.26 o
   7   5   9        9.86       13.82      2.21 o
   8   5   9        6.21       10.27      2.18 o
   9   5   9        2.08        3.06      1.92 o
  10   5   9        1.47        1.09      1.58 o
  11   5   9        1.53        3.83      2.61 o
  12   5   9        0.41       -1.62      2.82 o
  13   5   9        0.62       -0.35      2.71 o
  14   5   9        0.00       -0.17      2.95 o
  15   5   9        0.08        1.56      3.31 o
  16   5   9        0.05        0.17      3.44 o
  17   5   9        0.49        1.48      3.42 o
 -16   6   9        2.48        4.17      4.17 o
 -15   6   9        0.78        3.48      4.17 o
 -14   6   9        0.22        5.22      4.17 o
 -13   6   9        0.03       -0.35      3.83 o
 -12   6   9       17.48       21.21      5.91 o
 -11   6   9        1.43        3.83      4.17 o
 -10   6   9        0.06       -1.39      3.83 o
  -9   6   9       20.06       14.95      5.22 o
  -8   6   9       15.16       13.91      4.87 o
  -7   6   9       14.24       11.82      4.87 o
  -6   6   9        8.95       10.43      4.87 o
  -5   6   9       13.16       13.22      5.22 o
  -4   6   9        3.63        3.13      4.52 o
  -3   6   9        8.28        8.69      5.22 o
  -2   6   9       16.78       12.17      4.87 o
  -1   6   9       31.07       26.43      6.61 o
   0   6   9        7.71        6.26      5.22 o
   1   6   9       48.67       60.51      8.69 o
   2   6   9       24.67       18.43      6.26 o
   3   6   9        0.36       -2.09      4.17 o
   4   6   9        4.36        3.48      4.52 o
   5   6   9        0.00        0.70      4.52 o
   6   6   9        5.78       11.13      5.56 o
   7   6   9        7.30        3.83      4.87 o
   8   6   9        0.11        0.23      1.62 o
   9   6   9        3.29        4.47      1.94 o
  10   6   9        0.00        0.77      2.09 o
  11   6   9        6.46        9.04      5.56 o
  12   6   9        0.00        2.78      4.87 o
  13   6   9        1.19        2.43      4.87 o
  14   6   9        0.11        2.22      3.31 o
  15   6   9        0.20       -4.52      4.52 o
 -13   7   9        0.38        0.70      4.52 o
 -12   7   9        1.23        2.09      4.17 o
 -11   7   9       16.23       16.35      5.56 o
 -10   7   9       49.72       65.38      8.35 o
  -9   7   9        5.18        6.26      4.52 o
  -8   7   9        9.17       11.48      4.87 o
  -7   7   9        2.02        1.04      4.17 o
  -6   7   9       44.56       48.34      8.35 o
  -5   7   9        8.86       13.56      5.56 o
  -4   7   9       12.64        8.00      4.87 o
  -3   7   9       19.21       17.39      5.91 o
  -2   7   9        0.01       -3.83      3.83 o
  -1   7   9        6.05       13.91      5.91 o
   0   7   9       13.84       18.78      6.61 o
   1   7   9        9.28        7.30      5.56 o
   2   7   9        0.00        2.43      4.52 o
   3   7   9        0.15       -0.35      4.52 o
   4   7   9        0.06       -0.70      4.52 o
   5   7   9        0.02       -3.83      3.83 o
   6   7   9        0.32       -2.43      4.17 o
   7   7   9        0.07        3.13      4.87 o
   8   7   9        0.04        5.56      5.22 o
   9   7   9        1.80        1.74      5.22 o
  10   7   9        7.91        9.04      5.91 o
  11   7   9        1.18       -3.48      4.52 o
  -9   8   9        2.76        4.52      4.87 o
  -8   8   9        7.68       11.13      5.22 o
  -7   8   9       32.85       28.86      7.30 o
  -6   8   9        6.42        6.26      5.22 o
  -5   8   9        2.98        1.74      4.52 o
  -4   8   9        2.03       -3.83      3.83 o
  -3   8   9        0.01        0.00      4.52 o
  -2   8   9        5.04        2.09      4.52 o
  -1   8   9        0.82        1.39      4.87 o
   0   8   9        4.99        5.22      5.22 o
   1   8   9       10.42        7.65      5.56 o
   2   8   9        0.09        1.04      4.87 o
   3   8   9        0.03       -0.35      4.87 o
   4   8   9        0.45       -0.70      4.87 o
   5   8   9        1.23        2.09      4.87 o
   6   8   9        0.35        1.74      4.87 o
  -7   0  10       48.02       43.47      2.43 o
  -6   0  10        9.97        7.83      0.98 o
  -5   0  10        3.09        2.09      0.74 o
  -4   0  10        9.96       13.56      1.74 o
  -3   0  10       35.13       29.58      1.72 o
  -2   0  10        0.07        0.00      1.39 o
  -1   0  10       14.62        8.35      2.09 o
   0   0  10       22.23       16.69      2.43 o
   1   0  10       65.91       76.86      4.52 o
   2   0  10        0.28        1.74      1.74 o
   3   0  10       73.99       95.29      5.56 o
   4   0  10        0.20       -1.39      1.39 o
   5   0  10        2.66        6.26      2.09 o
   6   0  10       33.91       37.80     16.52 o
   7   0  10        5.82        6.67      2.10 o
   8   0  10        4.51       -0.35      3.83 o
   9   0  10        0.99        3.48      3.83 o
  10   0  10        1.02        1.04      3.83 o
  11   0  10       10.45       -1.04      4.17 o
  12   0  10        3.58       -1.04      4.52 o
  13   0  10       22.65        1.04      4.17 o
  14   0  10        0.18       -2.78      4.17 o
  15   0  10        0.80       -1.39      4.17 o
  16   0  10        2.82        3.83      4.52 o
  17   0  10        7.39       -0.70      4.17 o
 -16   1  10        7.95        9.38      1.48 o
 -15   1  10        2.32        1.70      1.09 o
 -14   1  10       30.02       29.47      2.08 o
 -13   1  10        2.09        3.52      1.04 o
 -12   1  10        6.55        5.56      1.23 o
 -11   1  10       36.36       36.17      2.21 o
 -10   1  10       69.24       66.32      2.82 o
  -9   1  10        1.40        1.47      1.09 o
  -8   1  10        8.69        9.69      1.34 o
  -7   1  10       23.92       23.72      1.83 o
  -6   1  10       58.47       54.30      2.61 o
  -5   1  10        8.57        7.85      2.09 o
  -4   1  10       10.01        9.26      1.48 o
  -3   1  10        9.87        9.04      2.09 o
  -2   1  10        0.59       -0.58      0.70 o
  -1   1  10       30.03       26.32      1.74 o
   0   1  10       29.29       31.35      1.99 o
   1   1  10        9.48        8.35      1.34 o
   2   1  10       49.68       58.43      4.52 o
   3   1  10        0.72       -0.82      1.04 o
   4   1  10        5.72        6.95      1.48 o
   5   1  10        0.00       -0.07      1.25 o
   6   1  10        0.72        2.99      1.83 o
   7   1  10        1.21        0.39      1.58 o
   8   1  10        0.00        0.84      2.61 o
   9   1  10       12.63       21.21      3.48 o
  10   1  10        1.35       -0.60      2.67 o
  11   1  10        2.52        1.38      2.92 o
  12   1  10        0.18        1.38      2.82 o
  13   1  10        0.48       -0.87      2.95 o
  14   1  10        0.10       -2.57      2.57 o
  15   1  10        0.33       -1.11      2.67 o
  16   1  10        1.04        1.91      3.20 o
  17   1  10        0.16        0.13      3.07 o
 -17   2  10        1.00        1.04      1.74 o
 -16   2  10        5.22        5.35      1.58 o
 -15   2  10        8.63       11.02      1.72 o
 -14   2  10       14.79       18.37      2.08 o
 -13   2  10        2.76        2.97      1.34 o
 -12   2  10        0.47        0.87      1.23 o
 -11   2  10        0.05       -0.39      1.09 o
 -10   2  10       18.47       12.47      1.83 o
  -9   2  10       41.07       46.36      2.96 o
  -8   2  10       28.03       15.68      1.97 o
  -7   2  10       75.12       78.57      3.56 o
  -6   2  10        0.23       -0.52      1.23 o
  -5   2  10        0.62        2.61      1.23 o
  -4   2  10        3.27        2.91      1.34 o
  -3   2  10        0.77       -0.35      1.74 o
  -2   2  10        0.39        0.00      1.74 o
  -1   2  10       17.73       16.08      2.43 o
   0   2  10       76.73       78.60      7.65 o
   1   2  10       23.77       26.83      5.04 o
   2   2  10        1.37        0.62      0.91 o
   3   2  10        3.95        3.76      2.09 o
   4   2  10        0.18        0.00      1.29 o
   5   2  10        9.51        9.15      3.13 o
   6   2  10        9.36       18.72      6.78 o
   7   2  10        4.39        4.00      1.62 o
   8   2  10        1.69        0.39      1.61 o
   9   2  10        0.10        0.11      1.58 o
  10   2  10        0.68        0.33      1.83 o
  11   2  10        0.14        0.52      2.71 o
  12   2  10        3.28       -1.10      2.82 o
  13   2  10        2.41        1.69      2.82 o
  14   2  10        0.00        1.53      2.82 o
  15   2  10        1.56       -2.82      2.82 o
  16   2  10        2.25       -1.77      2.82 o
  17   2  10        0.62        3.30      3.20 o
 -14   3  10        0.75       -0.70      2.09 o
 -13   3  10        2.86        1.74      2.09 o
 -12   3  10        0.55        2.09      2.09 o
 -11   3  10        0.13        1.74      2.09 o
 -10   3  10        0.06        1.04      1.34 o
  -9   3  10       17.81       18.11      2.21 o
  -8   3  10       21.17       19.65      2.21 o
  -7   3  10        7.69        6.73      2.05 o
  -6   3  10       13.80       11.50      2.31 o
  -5   3  10        7.19        6.30      2.05 o
  -4   3  10       21.49       15.83      2.57 o
  -3   3  10        0.50       -2.43      3.13 o
  -2   3  10        0.04        1.04      3.48 o
  -1   3  10        1.98        2.78      3.83 o
   0   3  10       29.26       26.43      5.56 o
   1   3  10        4.67        3.83      4.17 o
   2   3  10        3.02       -1.39      3.83 o
   3   3  10        1.43        1.39      1.01 o
   4   3  10        0.07       -0.35      1.32 o
   5   3  10        0.01        0.26      1.31 o
   6   3  10        1.13        0.41      1.33 o
   7   3  10        0.41       -1.21      2.26 o
   8   3  10        0.45       -0.30      1.58 o
   9   3  10        0.05       -0.68      1.61 o
  10   3  10        1.97        3.84      1.89 o
  11   3  10        0.01       -1.04      4.17 o
  12   3  10        1.33        3.48      4.52 o
  13   3  10        1.37       -0.49      2.92 o
  14   3  10        3.90        1.56      3.20 o
  15   3  10        2.72       -0.32      3.65 o
  16   3  10        0.73        0.50      3.31 o
 -15   4  10        5.72       14.61      4.87 o
 -14   4  10       11.09       12.52      4.52 o
 -13   4  10        5.04        8.69      4.17 o
 -12   4  10        9.44        9.74      4.52 o
 -11   4  10        0.66        2.43      3.83 o
 -10   4  10       24.94       35.82      6.26 o
  -9   4  10       14.46       15.65      4.87 o
  -8   4  10        0.08        0.70      3.13 o
  -7   4  10        0.27        1.39      3.48 o
  -6   4  10        7.06       13.91      4.52 o
  -5   4  10        1.65        2.09      3.48 o
  -4   4  10       11.26        4.17      3.83 o
  -3   4  10        0.08        2.78      3.83 o
  -2   4  10        1.36        1.04      3.83 o
  -1   4  10        0.66        1.39      3.83 o
   0   4  10        0.15       -0.35      3.83 o
   1   4  10        0.09        1.04      4.17 o
   2   4  10        4.05        3.13      4.52 o
   3   4  10        7.27        3.48      4.52 o
   4   4  10        0.15        1.53      1.33 o
   5   4  10        1.07        1.04      1.33 o
   6   4  10        0.07       -0.09      1.32 o
   7   4  10        1.12       -0.09      1.58 o
   8   4  10        2.14        2.55      1.62 o
   9   4  10        1.77        2.84      1.62 o
  10   4  10        0.03       -1.23      1.61 o
  11   4  10        0.36       -0.10      1.61 o
  12   4  10        0.41       -0.70      4.17 o
  13   4  10        2.83        1.39      4.17 o
  14   4  10        0.31        0.00      4.52 o
 -14   5  10       14.12       21.21      5.56 o
 -13   5  10        4.62        8.00      4.52 o
 -12   5  10        4.30        5.56      4.52 o
 -11   5  10       16.89       26.08      6.26 o
 -10   5  10        5.73        3.83      3.83 o
  -9   5  10        3.23        3.13      4.17 o
  -8   5  10        0.04        2.09      3.83 o
  -7   5  10        0.01       -3.13      3.13 o
  -6   5  10        0.22        1.74      3.83 o
  -5   5  10        2.93        3.83      4.17 o
  -4   5  10        0.50        1.04      3.83 o
  -3   5  10       11.96       11.48      4.87 o
  -2   5  10        0.24        0.35      4.17 o
  -1   5  10       20.01       20.52      6.26 o
   0   5  10       16.47       14.95      5.56 o
   1   5  10        2.28        2.78      4.17 o
   2   5  10       15.71        7.65      5.22 o
   3   5  10        5.29        0.00      4.52 o
   4   5  10        0.07       -3.48      3.83 o
   5   5  10        1.01        2.43      4.52 o
   6   5  10        0.02        0.91      1.58 o
   7   5  10        0.51        1.02      1.61 o
   8   5  10        0.16        3.50      1.62 o
   9   5  10        1.22        1.06      1.62 o
  10   5  10        1.35       -0.80      2.61 o
  11   5  10        4.56       -2.09      4.87 o
  12   5  10        3.08       -3.48      4.17 o
 -11   6  10        0.00       -1.39      3.83 o
 -10   6  10        5.81        7.65      4.52 o
  -9   6  10        1.24        6.61      4.52 o
  -8   6  10        0.02        3.13      4.17 o
  -7   6  10       10.82       10.78      5.22 o
  -6   6  10        3.11        5.22      4.17 o
  -5   6  10        0.02       -0.70      3.83 o
  -4   6  10        4.74        0.35      4.17 o
  -3   6  10        5.23        1.39      4.17 o
  -2   6  10        1.74        3.48      4.52 o
  -1   6  10        0.64        3.48      4.17 o
   0   6  10        2.27        5.91      4.87 o
   1   6  10        0.03        4.52      4.87 o
   2   6  10        3.30        2.78      4.52 o
   3   6  10        1.62        5.91      5.22 o
   4   6  10        0.00        0.00      4.52 o
   5   6  10        1.62        1.74      4.87 o
   6   6  10        1.08       -1.39      4.87 o
   7   6  10        0.00       -0.70      4.52 o
   8   6  10        0.37       -3.83      3.83 o
  -5   7  10        0.05        3.48      4.52 o
  -4   7  10        2.44        7.65      5.22 o
  -3   7  10        6.23        5.56      4.87 o
  -2   7  10        8.20        9.04      5.22 o
  -1   7  10        0.45       -0.35      4.87 o
   0   7  10        9.21        3.48      4.87 o
   1   7  10        0.64       -0.70      4.52 o
   2   7  10        5.57        8.35      5.56 o
  -9   1  11        6.37        3.48      1.39 o
  -8   1  11        1.59        0.52      0.98 o
  -7   1  11        7.00        4.82      1.09 o
  -6   1  11        6.89        6.79      1.23 o
  -5   1  11       24.28       18.09      1.72 o
  -4   1  11        2.60        1.66      1.09 o
  -3   1  11        4.01        4.17      1.23 o
  -2   1  11        4.64        4.52      1.74 o
  -1   1  11        0.00        0.70      1.39 o
   0   1  11        6.77        7.30      2.09 o
   1   1  11        1.39        1.28      1.09 o
   2   1  11       19.16       21.43      1.92 o
   3   1  11        0.45        0.00      1.16 o
   4   1  11        0.65        0.49      1.16 o
   5   1  11        0.51       -0.35      1.74 o
   6   1  11        0.40        1.04      1.74 o
   7   1  11        0.26       -0.70      1.61 o
   8   1  11        2.20        3.13      3.30 o
   9   1  11        0.35       -2.43      4.17 o
  10   1  11        0.05       -3.13      4.17 o
  11   1  11        0.09        1.74      4.17 o
  12   1  11        0.52       -0.35      4.17 o
 -10   2  11       23.98       24.69      3.13 o
  -9   2  11        7.19       10.76      2.26 o
  -8   2  11        3.82        3.65      1.48 o
  -7   2  11        4.47        5.74      1.48 o
  -6   2  11        6.14        6.55      1.58 o
  -5   2  11        0.22       -0.35      1.23 o
  -4   2  11        1.81        1.30      1.34 o
  -3   2  11        3.60        4.00      1.48 o
  -2   2  11        0.32       -1.74      1.74 o
  -1   2  11        0.32       -1.04      1.74 o
   0   2  11        0.91       -0.35      2.09 o
   1   2  11       10.09       14.61      3.13 o
   3   2  11        4.41        4.87      1.74 o
   4   2  11        3.17        6.02      2.09 o
   5   2  11        0.53        0.17      1.32 o
   6   2  11        0.66       -0.78      1.32 o
   7   2  11        1.84        2.34      1.62 o
   8   2  11        4.98        8.22      2.78 o
   9   2  11        0.31       -0.94      1.61 o
  10   2  11        1.22        0.00      4.52 o
  11   2  11        0.04        0.35      4.52 o
 -11   3  11        3.28        1.74      2.09 o
 -10   3  11        0.71        0.70      2.09 o
  -9   3  11       18.59       17.18      3.30 o
  -8   3  11        3.41        2.09      2.09 o
  -7   3  11        1.17        0.70      2.09 o
  -6   3  11        0.06        0.00      2.09 o
  -5   3  11        2.08        0.35      2.09 o
   0   3  11       13.64       10.43      4.87 o
   1   3  11        3.85        1.39      4.17 o
   2   3  11        9.75        5.91      4.87 o
   3   3  11        0.00       -2.09      4.17 o
   4   3  11        0.96       -2.43      4.17 o
   5   3  11        1.99        2.78      4.17 o
   6   3  11        0.58       -1.04      4.52 o
   7   3  11        0.05        3.13      4.52 o
   8   3  11        0.96       -1.74      4.52 o
   9   3  11        0.35       -0.70      4.87 o
  10   3  11        0.87        0.00      4.52 o
  -5   4  11        0.70       -0.35      3.83 o
  -4   4  11        0.25       -0.70      3.48 o
  -3   4  11        1.06        1.74      3.83 o
  -2   4  11        2.28       -1.74      3.83 o
  -1   4  11        3.71        4.17      4.17 o
   0   4  11        0.24        2.78      3.83 o
   1   4  11        0.24       -3.48      3.83 o
   2   4  11        5.87        0.70      4.52 o
   3   4  11        3.22        4.87      4.87 o
   4   4  11        3.78        2.09      5.22 o
   5   4  11        0.00       -3.48      4.17 o
   6   4  11        3.17        4.87      5.56 o
   7   4  11        0.06        1.04      4.87 o
  -4   5  11        0.32        3.83      4.17 o
  -3   5  11        1.53       -3.83      3.83 o
  -2   5  11        0.01       -0.70      4.17 o
  -1   5  11        0.67        0.70      4.17 o
   0   5  11        0.26        1.39      4.52 o
   1   5  11        0.00       -1.39      4.17 o
 
